# Supplementary material for: Transcriptome Analysis Reveals Circadian Rhythmic Regulation of Lipid Metabolism and Immune Function in Chicken Livers
Source: Animals (Basel). 2025 Nov 8;15(22):3241. doi: 10.3390/ani15223241 (PMC12649623; doi:10.3390/ani15223241)
Supplement: Supplementary file 1 [file animals-15-03241-s001.zip]

Archive with 9 entries (9 files):
- Figure S1.pdf
- Figure S2.pdf
- Figure S3.pdf
- Figure S4.pdf
- Figure S5.pdf
- Figure S6.pdf
- Figure S7.pdf
- Figure S8.pdf
- Supplemental Tables.xlsx
