# Supplementary material for: Transcriptome Analysis Reveals Circadian Rhythmic Regulation of Lipid Metabolism and Immune Function in Chicken Livers
Source: Animals (Basel). 2025 Nov 8;15(22):3241. doi: 10.3390/ani15223241 (PMC12649623; doi:10.3390/ani15223241)
Supplement: Supplementary file 1 [file animals-15-03241-s001.zip › Supplemental Tables.xlsx]

## Sheet: Table S1
Table S1. Composition and nutrient levels of experimental diets (air-dry basis, %).
Items	Value	Nutrient Levels	Value
Ingredient		Calculated nutrient level2
Corn	64	AME (MJ/kg)	12.02
Soybean meal	23	Crude protein	19.44
Cottonseed protein	2	Calcium	0.95
Fish meal	5.3	Total phosphorus	0.65
Wheat	1.5	Available phosphorus	0.41
Dicalcium phosphate	1.7	Lysine	1.04
Limestone	1.39	Methionine + cystine	0.77
Salt	0.1	Threonine	0.71
Sodium bicarbonate	0.1	Tryptophan	0.24
Sodium sulfate	0.27
Choline chloride	0.1
L-Lysine HCl	0.2
DL-methionine	0.2
Premix1	0.14
Total	100
1 The premix provided the following per kg of diets: VA, 12500 IU, VD3, 4125 IU, VE 15 IU, VK, 2 mg, VB6, 6 mg, VB12, 0.08 mg, niacin 32.5 mg, riboflavin 8.5 mg, thiamine, 2.5 mg, calcium pantothenate, 50 mg, biotin, 2 mg, pyridoxine, 8 mg, folic acid, 2.5 mg, choline, 500 mg, Se, 0.3 mg, Mn, 65 mg, Fe 60 mg, Cu 15 mg, I 1 mg, Zn, 66 mg, phytase, 500 mg.
2 Nutrient levels were calculated values.

## Sheet: Table S2
Table S2. Primer sequence used for RT−PCR.
Gene Name		Primer Sequence (5′-3′)	Product Length (bp)
UHRF1	F：	CAGCAGGTGCAGAGGAGAAA	235
	R：	GTGACTGGCCGAAACACAAC
CCDC14	F：	GCTCCCCACATCCGAAAAGA	258
	R：	TGAGGTAGGAAACGAAGTCACA
RSRP1	F：	TCCAGGTCTAGGGGTCGAAG	309
	R：	TGTTCGTGACCTGCTTCTCC
FAM21C	F：	ATCAAGAAGCAGGTGGACGG	191
	R：	TCCCGTGTCTTTTCCTGCTC
TLR4	F：	ATCTTTCAAGGTGCCACATC	167
	R：	GGATATGCTTGTTTCCACCA
TLR2A	F：	TGGTGGTCGTTGGGTACAAG	288
	R：	AGAGCGTCTTGTGGCTCTTC
MSMO1	F：	GAGGATGCCTGGCACTAT	145
	R：	CTCCAAGGATGAGCGTTT
HMGCR	F：	CTCAGGAGCGAGGAGTGTCTAT	176
	R：	GTATAGTGGTCCTGCTACGCCT
ELOVL2	F：	CATGTGGGTTTCCCTTTGGC	146
	R：	GACTTCTGTTGTGACGGGGG
RPL32	F：	AGTTCATCCGCCACCAGTCTGAT	147
	R：	GCTTCGTCTTCTTGTTGCTCCCATA
HSPA2	F：	TCTGCTCCTGTTGGATGTC	95
	R：	TGGGAATGGTGGTGTTACG

## Sheet: Table S3
Table S3. Summary for the number of differentially expressed genes among 6 groups at different time points.
Comparison of Time Points	DEG Number
CT0 vs CT4	526
CT4 vs CT8	1643
CT8 vs CT12	2803
CT12 vs CT16	2754
CT16 vs CT20	1094
CT20 vs CT24	1551

## Sheet: Table S4
Table S4. Differentially expressed genes between the cyan module and the tan module.
ID	Genes Name	Module	Log2FoldChange
ENSGALG00010000234	\	cyan	1.52892
ENSGALG00010001649	UBE2E2	cyan	-1.41842
ENSGALG00010001692	ALDH18A1	cyan	-1.19186
ENSGALG00010003382	ASNS	cyan	-1.5382
ENSGALG00010005297	IL22RA2	cyan	-1.33717
ENSGALG00010006029	HSDL2	cyan	-1.14798
ENSGALG00010006223	ATG10	cyan	-1.07287
ENSGALG00010010323	FBP2	cyan	-1.53907
ENSGALG00010010728	ELOVL2	cyan	-1.92487
ENSGALG00010011964	\	cyan	1.47314
ENSGALG00010012088	ATP5F1AZ	cyan	-1.09135
ENSGALG00010012838	C2orf88	cyan	-1.49866
ENSGALG00010013930	SLC22A16	cyan	-1.16837
ENSGALG00010014492	CPLX2	cyan	-1.06785
ENSGALG00010015137	AMN	cyan	-1.07331
ENSGALG00010015621	IDNK	cyan	-1.03328
ENSGALG00010016479	\	cyan	-1.10828
ENSGALG00010016543	TCEA3	cyan	-1.04777
ENSGALG00010021554	SNX11	cyan	-1.08372
ENSGALG00010022994	LIPC	cyan	-1.10567
ENSGALG00010025957	\	cyan	-1.09348
ENSGALG00010027218	IARS1	cyan	-1.2227
ENSGALG00010027403	ACKR2	cyan	-2.31088
ENSGALG00010000659	\	tan	-1.07557
ENSGALG00010003785	\	tan	1.11957
ENSGALG00010008197	STARD4	tan	-1.55847
ENSGALG00010011634	AVD	tan	1.50826
ENSGALG00010012118	\	tan	1.88647
ENSGALG00010012956	FABP3	tan	1.21779
ENSGALG00010013452	LSS	tan	-1.31778
ENSGALG00010016952	GINS1	tan	1.41126
ENSGALG00010021727	MVK	tan	-1.03165
ENSGALG00010022204	\	tan	1.13915
ENSGALG00010024021	IGLL1	tan	1.53689
ENSGALG00010024099	\	tan	1.79323
ENSGALG00010024441	SAA	tan	1.55789
ENSGALG00010027155	\	tan	1.0141
ENSGALG00010028374	FDPS	tan	-1.86517
ENSGALG00010028450	PTGDS	tan	1.14998
ENSGALG00010029635	CCL26	tan	1.03893

## Sheet: Table S5
Table S5. Hub genes of the cyan module and the tan module.
ID	Gene Name	Module	KME	Connectivity
ENSGALG00010013482	\	tan	0.966654	51.3109
ENSGALG00010021027	PLA2G4A	tan	0.966195	48.4265
ENSGALG00010017922	MERTK	tan	0.958165	49.5702
ENSGALG00010018329	\	tan	0.947273	44.5634
ENSGALG00010027321	\	tan	0.944859	43.3271
ENSGALG00010015333	MED7	tan	0.939964	42.352
ENSGALG00010024505	DNASE2B	tan	0.938454	42.2381
ENSGALG00010016920	C1QA	tan	0.938353	46.2983
ENSGALG00010011588	COLGALT2	tan	0.928602	41.5308
ENSGALG00010016807	VSIG4	tan	0.921058	41.9294
ENSGALG00010021761	MAFB	tan	0.919957	41.8308
ENSGALG00010017367	TIMD4	tan	0.91727	40.221
ENSGALG00010015094	CDK5RAP1	tan	0.910214	41.6445
ENSGALG00010005347	DOK1	tan	0.910213	36.4399
ENSGALG00010029635	CCL26	tan	0.910058	40.6144
ENSGALG00010027216	\	tan	0.908432	37.7178
ENSGALG00010028761	CTSS	tan	0.907003	40.0443
ENSGALG00010020896	MARCO	tan	0.905631	39.4223
ENSGALG00010028872	SLC2A6	tan	0.901026	37.1193
ENSGALG00010023287	RGS19	tan	0.896686	34.0744
ENSGALG00010017283	INF2	tan	0.896107	36.4849
ENSGALG00010018404	IL2RG	tan	0.894666	33.4124
ENSGALG00010028897	TMEM268	tan	0.894081	35.8863
ENSGALG00010016412	TMSB15B	tan	0.892123	34.1015
ENSGALG00010008443	RSFR	tan	0.891964	38.9357
ENSGALG00010028074	\	tan	0.891753	33.422
ENSGALG00010027575	FCER1G	tan	0.889431	33.4956
ENSGALG00010027383	ASS1	tan	0.888476	35.7889
ENSGALG00010027635	CD48	tan	0.886575	33.4412
ENSGALG00010013402	MARCKS	tan	0.884996	33.0689
ENSGALG00010016905	C1QC	tan	0.884245	35.6819
ENSGALG00010018593	LGALS3	tan	0.880624	30.8114
ENSGALG00010021362	ARPC1B	tan	0.877679	31.3007
ENSGALG00010027155	\	tan	0.877327	34.3802
ENSGALG00010007408	HCLS1	tan	0.876376	31.3734
ENSGALG00010004420	\	tan	0.872855	33.3589
ENSGALG00010007786	SAMSN1	tan	0.869966	32.5048
ENSGALG00010018811	VAMP3	tan	0.868902	30.2884
ENSGALG00010013152	TBXAS1	tan	0.866937	29.9323
ENSGALG00010027896	TOR4A	tan	0.863327	30.3422
ENSGALG00010029664	RAB37	tan	0.861325	29.7552
ENSGALG00010023487	\	tan	0.859177	28.5053
ENSGALG00010021744	LITAF	tan	0.857262	29.0083
ENSGALG00010024795	NRROS	tan	0.855873	29.9457
ENSGALG00010015119	TLR1A	tan	0.854125	26.8813
ENSGALG00010027233	\	tan	0.852112	28.6404
ENSGALG00010018233	RASSF2	tan	0.8516	28.3984
ENSGALG00010012956	FABP3	tan	0.851489	30.6179
ENSGALG00010029597	ADAP2	tan	0.851017	30.2833
ENSGALG00010003260	ACP5	tan	0.848384	28.6617
ENSGALG00010001117	P2RY13	tan	0.848187	28.6647
ENSGALG00010021327	IGSF1	tan	0.842823	29.0762
ENSGALG00010022386	SPI1	tan	0.842761	28.3472
ENSGALG00010023767	VCAM1	tan	0.841857	25.5353
ENSGALG00010023819	BIN2	tan	0.841648	29.0722
ENSGALG00010028321	RHBG	tan	0.839374	26.0352
ENSGALG00010022204	\	tan	0.838845	28.0059
ENSGALG00010015698	TNFAIP2	tan	0.836072	26.708
ENSGALG00010010512	PLXNC1	tan	0.835011	26.9147
ENSGALG00010028548	MYO1F	tan	0.833771	26.022
ENSGALG00010014840	NCF4	tan	0.832677	25.4866
ENSGALG00010020438	HTR7	tan	0.832303	22.8125
ENSGALG00010014793	TLR2A	tan	0.830392	27.6619
ENSGALG00010008318	ADPRH	tan	0.827972	22.9225
ENSGALG00010017004	CX3CR1	tan	0.827254	22.4587
ENSGALG00010029581	DGKE	tan	0.82609	23.3579
ENSGALG00010007643	COTL1	tan	0.824634	24.3827
ENSGALG00010002341	FAM49A	tan	0.822722	24.9642
ENSGALG00010013417	AKR1B1	tan	0.821157	23.2084
ENSGALG00010002566	TMSB4X	tan	0.81961	24.7368
ENSGALG00010016881	C1QB	tan	0.816785	27.9463
ENSGALG00010024719	PYM1	tan	0.814786	22.7085
ENSGALG00010016375	CCNI2	tan	0.81272	20.1043
ENSGALG00010010366	CLU	tan	0.812539	24.4715
ENSGALG00010028912	EXFABP	tan	0.812054	26.739
ENSGALG00010020063	C6H10orf54	tan	0.809365	22.1493
ENSGALG00010027718	\	tan	0.808889	25.1615
ENSGALG00010017530	TLR1B	tan	0.808082	21.406
ENSGALG00010026061	MPEG1	tan	0.807721	25.8949
ENSGALG00010020053	LFNG	tan	0.80758	22.0857
ENSGALG00010016548	EVL	tan	0.803565	20.2023
ENSGALG00010029203	ALDOC	tan	0.803409	22.1369
ENSGALG00010015621	IDNK	cyan	0.95618	46.5402
ENSGALG00010010447	BTF3	cyan	0.955649	47.0352
ENSGALG00010008522	NUDT12	cyan	0.950374	44.5294
ENSGALG00010013117	ARSK	cyan	0.928518	40.9984
ENSGALG00010001204	SNX2	cyan	0.925611	42.53
ENSGALG00010012240	TRIM14	cyan	0.924664	39.9714
ENSGALG00010013203	AMACR	cyan	0.921771	37.6463
ENSGALG00010005594	MRPL50	cyan	0.920176	40.0732
ENSGALG00010009167	DCTN3	cyan	0.919843	41.3363
ENSGALG00010013546	IDUA	cyan	0.918949	35.4372
ENSGALG00010001179	GRHPR	cyan	0.918776	39.4851
ENSGALG00010014041	SKIV2L2	cyan	0.91286	38.991
ENSGALG00010012088	ATP5F1AZ	cyan	0.909256	40.9276
ENSGALG00010005549	RNF20	cyan	0.90678	36.8596
ENSGALG00010013256	BRIX1	cyan	0.903359	38.3013
ENSGALG00010007066	INIP	cyan	0.903124	36.4795
ENSGALG00010012796	MOCS2	cyan	0.901401	36.4024
ENSGALG00010010323	FBP2	cyan	0.897687	33.1101
ENSGALG00010001191	TOMM5	cyan	0.893848	34.4853
ENSGALG00010010713	NSA2	cyan	0.893164	36.5916
ENSGALG00010012845	HDHD2	cyan	0.891533	35.7713
ENSGALG00010014167	SLC38A9	cyan	0.891274	33.7912
ENSGALG00010011559	MTX3	cyan	0.886209	31.5241
ENSGALG00010010623	SMAD2	cyan	0.88405	33.3255
ENSGALG00010012751	AP3B1	cyan	0.883779	36.0973
ENSGALG00010012578	NDUFS4	cyan	0.881643	31.3073
ENSGALG00010014083	NIPSNAP3A	cyan	0.880062	34.2108
ENSGALG00010013930	SLC22A16	cyan	0.879325	30.9399
ENSGALG00010009464	SPTLC1	cyan	0.878387	31.8604
ENSGALG00010006883	LRBA	cyan	0.876698	27.2701
ENSGALG00010010985	CERT1	cyan	0.876662	28.368
ENSGALG00010005495	TXN	cyan	0.876468	32.8686
ENSGALG00010012250	NANS	cyan	0.875174	30.4802
ENSGALG00010007322	AK6	cyan	0.87402	32.2955
ENSGALG00010014743	\	cyan	0.870609	34.2789
ENSGALG00010012124	ERAP1	cyan	0.867729	32.8738
ENSGALG00010013116	TARS	cyan	0.864602	34.1601
ENSGALG00010006029	HSDL2	cyan	0.864252	33.7687
ENSGALG00010016308	RPS6	cyan	0.861987	34.7258
ENSGALG00010011911	NUDT2	cyan	0.861487	28.3062
ENSGALG00010012861	WDR70	cyan	0.860847	30.0075
ENSGALG00010006223	ATG10	cyan	0.858196	25.8191
ENSGALG00010001156	ALDH7A1	cyan	0.857144	32.336
ENSGALG00010012353	PIGG	cyan	0.855317	31.8231
ENSGALG00010013238	RAD1	cyan	0.853855	27.7629
ENSGALG00010013497	FAM172A	cyan	0.851705	28.0081
ENSGALG00010008497	PAM	cyan	0.851494	29.9015
ENSGALG00010012060	\	cyan	0.84772	29.792
ENSGALG00010005887	CCNH	cyan	0.845472	26.6763
ENSGALG00010014877	GOLPH3	cyan	0.844642	27.4753
ENSGALG00010014758	FXN	cyan	0.839988	26.5133
ENSGALG00010012458	MRPS30	cyan	0.839375	24.8985
ENSGALG00010011429	UBAP2	cyan	0.837327	25.7473
ENSGALG00010006851	TMEM167A	cyan	0.836019	27.4149
ENSGALG00010010990	MED18	cyan	0.834976	23.6806
ENSGALG00010013696	CETN3	cyan	0.834796	25.8727
ENSGALG00010021554	SNX11	cyan	0.834578	23.7154
ENSGALG00010005769	TFG	cyan	0.834568	27.7341
ENSGALG00010014371	TTC33	cyan	0.831241	27.4259
ENSGALG00010001151	CCDC112	cyan	0.831011	22.6656
ENSGALG00010006480	IFT74	cyan	0.829471	24.6134
ENSGALG00010013431	TMEM175	cyan	0.826671	25.9745
ENSGALG00010009120	ATG12	cyan	0.823379	23.1593
ENSGALG00010009280	HSD17B4	cyan	0.820838	29.304
ENSGALG00010010834	MRPS36	cyan	0.817936	24.8408
ENSGALG00010024928	THAP4	cyan	0.81757	22.3371
ENSGALG00010011774	ANKRA2	cyan	0.812407	23.9376
ENSGALG00010013954	LPL	cyan	0.809593	22.3928
ENSGALG00010013771	PELO	cyan	0.804289	26.6773
ENSGALG00010008141	APTX	cyan	0.804006	26.0521
ENSGALG00010012587	MBLAC2	cyan	0.80327	21.3629
ENSGALG00010011442	\	cyan	-0.801615	21.1488
ENSGALG00010012393	\	cyan	-0.809015	24.4933
ENSGALG00010012437	\	cyan	-0.813874	24.668
ENSGALG00010012888	\	cyan	-0.81785	25.3291
MSTRG.15976	\	cyan	-0.818311	25.314
ENSGALG00010013702	\	cyan	-0.833672	23.2263
ENSGALG00010011988	HINTW	cyan	-0.833865	28.7143
ENSGALG00010013134	\	cyan	-0.840449	26.3635
ENSGALG00010012927	\	cyan	-0.846231	29.299
ENSGALG00010011964	\	cyan	-0.852335	26.1491
ENSGALG00010000326	\	cyan	-0.855882	29.0886
ENSGALG00010011467	\	cyan	-0.858094	30.4193
ENSGALG00010012519	\	cyan	-0.864131	31.4063
ENSGALG00010000154	\	cyan	-0.868936	32.6666
ENSGALG00010012781	SPIN1L	cyan	-0.876573	34.9568
ENSGALG00010012604	\	cyan	-0.877148	32.6399
ENSGALG00010013512	\	cyan	-0.879225	34.8995
ENSGALG00010013420	\	cyan	-0.892964	37.0395
ENSGALG00010000262	HNRNPKL	cyan	-0.936947	42.9946

## Sheet: Table S6
Table S6. Protein-coding genes with rhythmic significance.
ID	Gene Name	DEG.pvalue	Log2FoldChange
ENSGALG00010014147	HTR1D	9.02313e-06	0.605211
ENSGALG00010001381	MDFIC	1.71683e-05	0.425626
ENSGALG00010023276	ABCC8	1.71683e-05	0.527382
ENSGALG00010017676	SPON2	2.43764e-05	0.817983
ENSGALG00010023273	HDAC7	2.43764e-05	0.25932
ENSGALG00010002382	ART1L2	3.15844e-05	0.969677
ENSGALG00010017603	CYP3A5	3.15844e-05	1.05824
ENSGALG00010025047	PER2	3.15844e-05	2.73618
ENSGALG00010004341	\	5.63611e-05	0.846011
ENSGALG00010005437	PDE7B	5.63611e-05	0.504405
ENSGALG00010012832	CHADL	5.63611e-05	1.71997
ENSGALG00010020066	\	5.63611e-05	0.962896
ENSGALG00010017381	CA6	7.70887e-05	1.08594
ENSGALG00010003914	CAMK2D	9.78164e-05	0.39854
ENSGALG00010011816	SLCO1B1	9.78164e-05	0.719271
ENSGALG00010014001	CDC16	9.78164e-05	0.395326
ENSGALG00010016912	CCDC88C	9.78164e-05	0.482373
ENSGALG00010021116	FAM21C	9.78164e-05	0.647521
ENSGALG00010024573	\	9.78164e-05	0.594115
ENSGALG00010002098	\	0.000131654	0.763103
ENSGALG00010018877	CST7	0.000131654	0.259159
ENSGALG00010016902	\	0.000165492	0.461027
ENSGALG00010017454	MTMR9LP	0.000165492	0.48701
ENSGALG00010022046	CRY2	0.000165492	0.819885
ENSGALG00010022593	MANBAL	0.000165492	0.551173
ENSGALG00010023872	CCL20	0.000165492	1.32909
ENSGALG00010028010	ASB6	0.000165492	0.30494
ENSGALG00010029142	\	0.000165492	0.406686
ENSGALG00010002402	TXLNG	0.000273492	0.426216
ENSGALG00010003439	GMIP	0.000273492	0.400594
ENSGALG00010005347	DOK1	0.000273492	0.63564
ENSGALG00010006072	\	0.000273492	0.663921
ENSGALG00010006957	PALM2AKAP2	0.000273492	0.326997
ENSGALG00010008501	FAM228	0.000273492	0.609673
ENSGALG00010008816	\	0.000273492	0.666062
ENSGALG00010010663	EFR3B	0.000273492	0.456256
ENSGALG00010011980	AvBD9	0.000273492	0.359896
ENSGALG00010013153	\	0.000273492	0.265063
ENSGALG00010019264	HK2	0.000273492	0.855096
ENSGALG00010020950	EFHD2	0.000273492	0.438027
ENSGALG00010021062	MYO9A	0.000273492	0.402486
ENSGALG00010022837	ITGB3	0.000273492	0.248382
ENSGALG00010024795	NRROS	0.000273492	0.864101
ENSGALG00010027912	RGS3	0.000273492	0.504883
ENSGALG00010028048	S100A10	0.000273492	0.499288
ENSGALG00010006207	\	0.000357872	1.64877
ENSGALG00010016952	GINS1	0.000357872	1.41126
ENSGALG00010001808	HOXA4	0.000442252	0.531039
ENSGALG00010002476	DDX3X	0.000442252	0.473128
ENSGALG00010005472	PFKP	0.000442252	0.400227
ENSGALG00010006006	\	0.000442252	0.73742
ENSGALG00010006840	GINS2	0.000442252	1.22037
ENSGALG00010013872	GLS2	0.000442252	0.249442
ENSGALG00010015128	OCRL	0.000442252	0.407438
ENSGALG00010016418	NFIB	0.000442252	0.416468
ENSGALG00010017441	SPSB1	0.000442252	0.602208
ENSGALG00010018670	MRAS	0.000442252	0.668283
ENSGALG00010020978	BCL2L10	0.000442252	0.306115
ENSGALG00010021003	KAZN	0.000442252	0.127605
ENSGALG00010021038	PTGS2	0.000442252	0.856273
ENSGALG00010021256	\	0.000442252	0.476587
ENSGALG00010022071	ACTA2	0.000442252	0.382831
ENSGALG00010022860	MOB3C	0.000442252	0.509002
ENSGALG00010023551	ARHGAP27	0.000442252	0.537577
ENSGALG00010023940	ATP1B3	0.000442252	0.386867
ENSGALG00010023978	TFDP2	0.000442252	0.359255
ENSGALG00010025005	HIP1R	0.000442252	0.753728
ENSGALG00010026137	LPXN	0.000442252	0.267968
ENSGALG00010026846	MICAL1	0.000442252	0.340479
ENSGALG00010026894	IP6K1	0.000442252	0.466307
ENSGALG00010027122	DNASE1L3	0.000442252	0.215488
ENSGALG00010027285	PTPRS	0.000442252	0.27836
ENSGALG00010027983	POGZ	0.000442252	0.20204
ENSGALG00010028321	RHBG	0.000442252	0.561236
ENSGALG00010028435	ATP8B3	0.000442252	0.813358
ENSGALG00010029377	NCF1C	0.000442252	0.458455
ENSGALG00010025549	DHCR24	0.000442252	-2.00954
ENSGALG00010002589	SLC4A7	0.000571546	0.512823
ENSGALG00010002937	GALNT7	0.000571546	0.506184
ENSGALG00010005500	KATNA1	0.000571546	0.260511
ENSGALG00010005559	FILIP1L	0.000571546	0.350272
ENSGALG00010020323	ARHGAP25	0.000571546	0.409064
MSTRG.7166	\	0.000571546	0.640226
ENSGALG00010000134	\	0.000700841	0.391704
ENSGALG00010000574	\	0.000700841	0.525109
ENSGALG00010001166	TRIM59	0.000700841	0.0908961
ENSGALG00010001928	KCTD21	0.000700841	0.258418
ENSGALG00010003920	LPAR6	0.000700841	0.14687
ENSGALG00010005546	NRF1	0.000700841	0.47496
ENSGALG00010005920	\	0.000700841	1.48961
ENSGALG00010008192	HNRNPU	0.000700841	0.315103
ENSGALG00010008238	WDYHV1	0.000700841	0.65487
ENSGALG00010009137	IPMK	0.000700841	0.280516
ENSGALG00010009408	GTF2H2	0.000700841	-0.163116
ENSGALG00010010461	SLC7A5	0.000700841	0.882331
ENSGALG00010010724	ADCY3	0.000700841	0.337883
ENSGALG00010011724	ARHGEF28	0.000700841	0.600457
ENSGALG00010012064	RGS14	0.000700841	0.635959
ENSGALG00010012182	CTSEAL	0.000700841	-0.16685
ENSGALG00010015192	\	0.000700841	0.478177
ENSGALG00010016322	EBF4	0.000700841	0.400454
ENSGALG00010016542	ENOX2	0.000700841	0.23603
ENSGALG00010017184	CARD11	0.000700841	0.476037
ENSGALG00010017656	FSD2	0.000700841	0.719744
ENSGALG00010017922	MERTK	0.000700841	0.642924
ENSGALG00010020305	XPO7	0.000700841	0.332173
ENSGALG00010021264	CBFB	0.000700841	0.387482
ENSGALG00010021761	MAFB	0.000700841	0.865275
ENSGALG00010022974	INPP5D	0.000700841	0.564837
ENSGALG00010022978	ARL14EP	0.000700841	0.255076
ENSGALG00010023350	ZNRF1	0.000700841	0.357401
ENSGALG00010023671	\	0.000700841	0.789121
ENSGALG00010023979	FAM118B	0.000700841	0.500266
ENSGALG00010025195	P2RX7	0.000700841	0.788601
ENSGALG00010026010	ZSWIM5	0.000700841	0.368143
ENSGALG00010027085	PIM1	0.000700841	0.552466
ENSGALG00010027582	\	0.000700841	0.801204
ENSGALG00010028177	COMP	0.000700841	0.665349
ENSGALG00010028444	MEF2B	0.000700841	1.01372
ENSGALG00010028459	MCL1	0.000700841	0.262401
ENSGALG00010000086	\	0.000895364	1.22244
ENSGALG00010000526	POLD1	0.000895364	0.608114
ENSGALG00010001938	ALG8	0.000895364	0.254888
ENSGALG00010005232	GATA3	0.000895364	0.255192
ENSGALG00010005308	\	0.000895364	1.3153
ENSGALG00010008374	ZNF821	0.000895364	0.901137
ENSGALG00010010054	\	0.000895364	0.598224
ENSGALG00010012101	GPSM2	0.000895364	0.251009
ENSGALG00010024276	\	0.000895364	0.440175
ENSGALG00010027103	ACVR2B	0.000895364	0.880685
ENSGALG00010027319	MST1R	0.000895364	0.526791
ENSGALG00010000003	\	0.00108989	1.01672
ENSGALG00010000657	\	0.00108989	1.3493
ENSGALG00010000724	OBI1	0.00108989	0.58241
ENSGALG00010002411	\	0.00108989	0.964295
ENSGALG00010003133	SAT1	0.00108989	0.552981
ENSGALG00010003668	\	0.00108989	0.698301
ENSGALG00010004236	DBF4	0.00108989	0.365218
ENSGALG00010004533	PAG1	0.00108989	0.198667
ENSGALG00010006052	RALGAPA1	0.00108989	0.345204
ENSGALG00010007581	LPCAT1	0.00108989	0.488606
ENSGALG00010007613	\	0.00108989	0.287136
ENSGALG00010008330	EZH2	0.00108989	0.626791
ENSGALG00010010512	PLXNC1	0.00108989	0.443748
ENSGALG00010010586	CYTIP	0.00108989	0.273751
ENSGALG00010011282	CRY1	0.00108989	1.20599
ENSGALG00010013482	\	0.00108989	0.677839
ENSGALG00010014294	TMPO	0.00108989	0.340802
ENSGALG00010014793	TLR2A	0.00108989	0.93154
ENSGALG00010014807	HES1	0.00108989	0.213604
ENSGALG00010015145	CLIC2	0.00108989	0.110185
ENSGALG00010016111	EPB41	0.00108989	0.0504517
ENSGALG00010016936	RCC1	0.00108989	0.445132
ENSGALG00010017246	GGA2	0.00108989	0.363073
ENSGALG00010017459	FAM167B	0.00108989	0.79938
ENSGALG00010018348	TOGARAM1	0.00108989	0.17787
ENSGALG00010019622	C2orf42	0.00108989	0.320537
ENSGALG00010021187	SEMA7A	0.00108989	0.567983
ENSGALG00010021459	ARHGEF16	0.00108989	0.687697
ENSGALG00010021766	AGRN	0.00108989	0.34515
ENSGALG00010023243	HK1	0.00108989	0.406628
ENSGALG00010023515	\	0.00108989	0.295228
ENSGALG00010023793	RBM45	0.00108989	0.17999
ENSGALG00010023913	ZMYND8	0.00108989	0.126503
ENSGALG00010024119	AMMECR1L	0.00108989	0.263009
ENSGALG00010024567	IKZF3	0.00108989	0.34857
ENSGALG00010024640	GSDMA	0.00108989	0.874754
ENSGALG00010024711	DDX55	0.00108989	0.898677
ENSGALG00010024770	CDC27	0.00108989	0.226958
ENSGALG00010024846	LMO2	0.00108989	0.52209
ENSGALG00010025604	HVCN1	0.00108989	0.576514
ENSGALG00010026352	\	0.00108989	0.491805
ENSGALG00010026873	\	0.00108989	0.242519
ENSGALG00010027163	SAFB	0.00108989	0.611194
ENSGALG00010027330	\	0.00108989	0.950492
ENSGALG00010027731	OLFML2A	0.00108989	0.143249
ENSGALG00010027968	FKBP15	0.00108989	0.375664
ENSGALG00010028099	PCASP2	0.00108989	0.472095
ENSGALG00010028105	PRKCD	0.00108989	0.34573
ENSGALG00010028495	LINGO3	0.00108989	0.362677
ENSGALG00010028744	HOMER3	0.00108989	0.580738
ENSGALG00010029143	SH2D3C	0.00108989	0.21643
ENSGALG00010029235	TRIM37	0.00108989	0.233216
ENSGALG00010029420	LAT2	0.00108989	0.47814
ENSGALG00010004359	APOV1	0.00108989	0.465338
ENSGALG00010009608	AFAP1	0.00137757	-0.369855
ENSGALG00010011764	PCYOX1L	0.00137757	0.263075
ENSGALG00010014641	DOCK11	0.00137757	0.10722
ENSGALG00010016901	MECOM	0.00137757	0.474462
ENSGALG00010017222	\	0.00137757	0.713529
ENSGALG00010018991	RYBP	0.00137757	0.483039
ENSGALG00010022365	PLCG1	0.00137757	0.169848
ENSGALG00010023876	POU6F1	0.00137757	0.486716
ENSGALG00010024904	ALS2CL	0.00137757	0.322889
ENSGALG00010025011	\	0.00137757	1.15784
ENSGALG00010027233	\	0.00137757	0.422175
ENSGALG00010027530	PHF19	0.00137757	0.836114
ENSGALG00010028528	UHRF1	0.00137757	0.646354
ENSGALG00010000035	\	0.00166525	1.07542
ENSGALG00010001406	EML3	0.00166525	0.364052
ENSGALG00010001510	AP1S2	0.00166525	0.275763
ENSGALG00010001692	ALDH18A1	0.00166525	-1.19186
ENSGALG00010001705	HTRA1	0.00166525	0.450107
ENSGALG00010002341	FAM49A	0.00166525	0.640394
ENSGALG00010003248	MRI1	0.00166525	0.402347
ENSGALG00010003815	RASAL3	0.00166525	0.317743
ENSGALG00010003958	CYSLTR2	0.00166525	0.726649
ENSGALG00010004860	\	0.00166525	0.374489
ENSGALG00010005148	TTC39C	0.00166525	0.162862
ENSGALG00010005338	PCGF1	0.00166525	0.256755
ENSGALG00010006999	\	0.00166525	0.551416
ENSGALG00010007408	HCLS1	0.00166525	0.547059
ENSGALG00010008011	ADNP2	0.00166525	0.151603
ENSGALG00010008360	ZC3H3	0.00166525	0.104627
ENSGALG00010008699	NAA35	0.00166525	-0.403913
ENSGALG00010008756	ITSN2	0.00166525	0.412013
ENSGALG00010010052	ZNF346	0.00166525	0.349434
ENSGALG00010010317	\	0.00166525	0.453951
ENSGALG00010010546	MICALL1	0.00166525	0.182563
ENSGALG00010010596	SHLD2	0.00166525	0.143255
ENSGALG00010011311	DOCK8	0.00166525	0.119926
ENSGALG00010011433	RNASE6	0.00166525	0.68378
ENSGALG00010012028	TMEM140	0.00166525	0.302517
ENSGALG00010012969	SLC12A2	0.00166525	0.206036
ENSGALG00010013093	GPATCH3	0.00166525	0.137704
ENSGALG00010013312	PDCD1LG2	0.00166525	0.319533
ENSGALG00010013381	DENND2A	0.00166525	0.225076
ENSGALG00010013805	HSPA4	0.00166525	0.208492
ENSGALG00010013994	CHRM2	0.00166525	0.24105
ENSGALG00010014976	ITGB2	0.00166525	0.365342
ENSGALG00010015018	MAP7D3	0.00166525	0.793204
ENSGALG00010015119	TLR1A	0.00166525	0.692935
ENSGALG00010015245	\	0.00166525	-0.233094
ENSGALG00010015793	RSRP1	0.00166525	0.761562
ENSGALG00010016048	\	0.00166525	0.34867
ENSGALG00010016114	HAUS6	0.00166525	-0.0739156
ENSGALG00010016403	GRK4	0.00166525	0.158923
ENSGALG00010016487	\	0.00166525	0.465372
ENSGALG00010016655	TRANK1	0.00166525	1.07234
ENSGALG00010016702	WDR25	0.00166525	0.802361
ENSGALG00010016809	SYTL1	0.00166525	0.539948
ENSGALG00010016861	FGR	0.00166525	0.633539
ENSGALG00010016963	CD8A	0.00166525	0.180161
ENSGALG00010019013	LRRK1	0.00166525	0.577245
ENSGALG00010019155	\	0.00166525	0.407889
ENSGALG00010019854	CCDC14	0.00166525	1.41673
ENSGALG00010020988	\	0.00166525	0.40286
ENSGALG00010021762	LAMB2	0.00166525	0.245871
ENSGALG00010022250	SLC25A28	0.00166525	0.140346
ENSGALG00010022470	\	0.00166525	0.435974
ENSGALG00010022524	SOX18	0.00166525	0.776792
ENSGALG00010023024	PRMT7	0.00166525	0.305763
ENSGALG00010023195	\	0.00166525	0.45247
ENSGALG00010024396	\	0.00166525	0.733052
ENSGALG00010024434	B3GNT9	0.00166525	0.399708
ENSGALG00010024511	\	0.00166525	0.57208
ENSGALG00010026827	FAM117A	0.00166525	0.411201
ENSGALG00010027327	RBM6	0.00166525	0.47
ENSGALG00010027455	R3HDM4	0.00166525	0.423798
ENSGALG00010027933	\	0.00166525	0.43959
ENSGALG00010027976	LRSAM1	0.00166525	0.283853
ENSGALG00010028277	\	0.00166525	0.788936
ENSGALG00010028332	\	0.00166525	1.04912
ENSGALG00010029109	\	0.00166525	0.500685
ENSGALG00010029284	CYTH1	0.00166525	0.542859
ENSGALG00010029290	ABCC3	0.00166525	0.568172
ENSGALG00010029339	PITPNA	0.00166525	0.308677
ENSGALG00010029342	TMC6	0.00166525	0.43123
ENSGALG00010029343	SCARF1	0.00166525	0.598977
ENSGALG00010029660	CD300LG	0.00166525	0.553144
MSTRG.15705	\	0.00166525	0.695967
ENSGALG00010000698	\	0.00208389	1.57609
ENSGALG00010001548	AKAP17A	0.00208389	0.69418
ENSGALG00010002017	ARHGAP28	0.00208389	0.397163
ENSGALG00010002136	ACAP1	0.00208389	0.394797
ENSGALG00010004043	CAB39L	0.00208389	0.921577
ENSGALG00010011166	SOX7	0.00208389	0.245204
ENSGALG00010012685	NPTXR	0.00208389	0.861468
ENSGALG00010012871	CD274	0.00208389	0.772598
ENSGALG00010013112	CD40	0.00208389	0.265977
ENSGALG00010015865	VRK1	0.00208389	0.307207
ENSGALG00010016816	MAP3K6	0.00208389	0.707994
ENSGALG00010017442	LCK	0.00208389	0.453053
ENSGALG00010017582	CLCN6	0.00208389	0.227072
ENSGALG00010018141	\	0.00208389	1.08738
ENSGALG00010018394	KLHL28	0.00208389	-0.0127949
ENSGALG00010019496	\	0.00208389	0.757306
ENSGALG00010023388	FARP2	0.00208389	0.405812
ENSGALG00010023974	PREX1	0.00208389	0.0149246
ENSGALG00010024187	\	0.00208389	1.91723
ENSGALG00010000030	\	0.00250253	0.88648
ENSGALG00010000205	RNF215	0.00250253	0.335026
ENSGALG00010001567	INPP5A	0.00250253	0.383939
ENSGALG00010002046	FAM126A	0.00250253	0.534554
ENSGALG00010003897	\	0.00250253	1.21151
ENSGALG00010004038	SENP6	0.00250253	0.39868
ENSGALG00010004315	TTR	0.00250253	-0.929535
ENSGALG00010004339	B4GALT6	0.00250253	0.32039
ENSGALG00010004781	\	0.00250253	0.260271
ENSGALG00010004969	YTHDC1	0.00250253	0.335106
ENSGALG00010005416	PPP3CA	0.00250253	0.292375
ENSGALG00010005879	FAM107B	0.00250253	0.398682
ENSGALG00010006001	NOP56	0.00250253	0.749607
ENSGALG00010007429	C21orf91	0.00250253	0.807795
ENSGALG00010008130	RCSD1	0.00250253	0.413787
ENSGALG00010008234	COMMD10	0.00250253	-0.191964
ENSGALG00010008246	TERF2	0.00250253	0.391939
ENSGALG00010008381	C18orf21	0.00250253	0.307404
ENSGALG00010008469	NOCT	0.00250253	0.395207
ENSGALG00010009130	HEATR1	0.00250253	0.297323
ENSGALG00010009194	\	0.00250253	0.869833
ENSGALG00010011196	\	0.00250253	0.569874
ENSGALG00010011546	MAOA	0.00250253	0.57958
ENSGALG00010011586	MAP3K7CL	0.00250253	1.81368
ENSGALG00010012125	RNF152	0.00250253	-0.0193392
ENSGALG00010012439	TENT2	0.00250253	-0.0652684
ENSGALG00010012756	RPA2	0.00250253	0.135052
ENSGALG00010012760	PLEKHF2	0.00250253	0.279927
ENSGALG00010012809	RHOBTB3	0.00250253	0.819901
ENSGALG00010013106	SETD9	0.00250253	0.503722
ENSGALG00010013149	MCTP1	0.00250253	0.281747
ENSGALG00010013226	DUSP6	0.00250253	0.204676
ENSGALG00010013309	\	0.00250253	0.0428523
ENSGALG00010014111	GORAB	0.00250253	0.335447
ENSGALG00010014134	RPAP3	0.00250253	0.419816
ENSGALG00010015759	EIF5	0.00250253	0.436014
ENSGALG00010016137	STARD3NL	0.00250253	0.659679
ENSGALG00010016211	TACC3	0.00250253	0.495082
ENSGALG00010016332	\	0.00250253	0.498332
ENSGALG00010016942	ZBTB40	0.00250253	0.286419
ENSGALG00010017133	WDR20	0.00250253	0.0911534
ENSGALG00010017669	\	0.00250253	0.617748
ENSGALG00010018551	FBXO34	0.00250253	0.249058
ENSGALG00010019270	\	0.00250253	0.349472
ENSGALG00010019944	\	0.00250253	0.734533
ENSGALG00010020592	\	0.00250253	0.568812
ENSGALG00010021168	IVNS1ABP	0.00250253	0.495401
ENSGALG00010021218	DPF3	0.00250253	0.261789
ENSGALG00010021361	WRAP73	0.00250253	0.454063
ENSGALG00010021674	ING4	0.00250253	0.523665
ENSGALG00010021888	\	0.00250253	0.380336
ENSGALG00010022340	GFOD2	0.00250253	0.124252
ENSGALG00010022619	MADD	0.00250253	0.466335
ENSGALG00010022771	SGMS1	0.00250253	0.104455
ENSGALG00010022820	SHTN1	0.00250253	0.399592
ENSGALG00010022874	EFCAB14	0.00250253	0.108533
ENSGALG00010022921	\	0.00250253	0.590638
ENSGALG00010022957	SLTM	0.00250253	0.326546
ENSGALG00010022981	HNRNPH3	0.00250253	0.329914
ENSGALG00010023104	\	0.00250253	0.728424
ENSGALG00010023328	TCEA2	0.00250253	0.268041
ENSGALG00010023469	\	0.00250253	0.477866
ENSGALG00010023744	MT4	0.00250253	0.943328
ENSGALG00010023857	ACBD4	0.00250253	0.654883
ENSGALG00010023883	TBX21	0.00250253	0.267943
ENSGALG00010023962	FPGT	0.00250253	0.145941
ENSGALG00010024255	C27H17ORF105	0.00250253	1.50084
ENSGALG00010024497	ABI3	0.00250253	0.48891
ENSGALG00010024803	CLK1	0.00250253	0.777122
ENSGALG00010026195	\	0.00250253	0.158218
ENSGALG00010026259	MED15	0.00250253	0.351209
ENSGALG00010026420	\	0.00250253	0.499908
ENSGALG00010026987	\	0.00250253	0.638324
ENSGALG00010027209	TRAF3IP3	0.00250253	0.385437
ENSGALG00010027264	\	0.00250253	0.215491
ENSGALG00010027284	CTTNBP2NL	0.00250253	0.342381
ENSGALG00010027397	RFX5	0.00250253	0.83284
ENSGALG00010027619	JAK3	0.00250253	0.0884603
ENSGALG00010027729	EPS8L3	0.00250253	1.06727
ENSGALG00010027954	CFAP92	0.00250253	0.698825
ENSGALG00010028421	ZBTB7A	0.00250253	0.364764
ENSGALG00010028442	CHTOP	0.00250253	0.487711
ENSGALG00010028486	ARHGAP30	0.00250253	0.590535
ENSGALG00010028523	SUGP1	0.00250253	0.320394
ENSGALG00010028686	TAGLN2	0.00250253	0.276162
ENSGALG00010029180	CA4	0.00250253	-0.404898
ENSGALG00010029263	TOB1	0.00250253	0.333306
ENSGALG00010029365	PIK3R5	0.00250253	0.340392
ENSGALG00010029398	RHBDF2	0.00250253	0.66274
ENSGALG00010029586	COIL	0.00250253	0.190307
ENSGALG00010029597	ADAP2	0.00250253	0.790377
ENSGALG00010029700	GGA3	0.00250253	0.465671
ENSGALG00010000045	TP53BP1	0.00310254	0.429239
ENSGALG00010000154	\	0.00310254	0.801902
ENSGALG00010002605	EOMES	0.00310254	0.120782
ENSGALG00010004503	SOX17	0.00310254	1.1811
ENSGALG00010008541	\	0.00310254	0.306798
ENSGALG00010009216	NSG1	0.00310254	0.710227
ENSGALG00010009811	\	0.00310254	-0.0441864
ENSGALG00010009972	PTK2B	0.00310254	0.155445
ENSGALG00010011349	\	0.00310254	0.297374
ENSGALG00010012108	PSTPIP2	0.00310254	0.329758
ENSGALG00010017976	GPR137C	0.00310254	0.164524
ENSGALG00010022186	DNAJB4	0.00310254	0.403826
ENSGALG00010022608	P3H4	0.00310254	0.532104
ENSGALG00010023258	\	0.00310254	0.960419
ENSGALG00010024670	SENP2	0.00310254	0.302194
ENSGALG00010025316	SLC25A36	0.00310254	0.478673
ENSGALG00010025755	\	0.00310254	0.921988
ENSGALG00010027911	PTPN22	0.00310254	0.537346
ENSGALG00010027917	PPARG	0.00310254	0.405733
ENSGALG00010000450	\	0.00370255	0.558933
ENSGALG00010000470	FBXW8	0.00370255	0.180855
ENSGALG00010000741	FAM105A	0.00370255	0.423332
ENSGALG00010000821	\	0.00370255	1.08379
ENSGALG00010001495	CCNL1	0.00370255	0.610791
ENSGALG00010001534	SLITRK3	0.00370255	0.662195
ENSGALG00010002295	YAF2	0.00370255	0.338922
ENSGALG00010002361	TIAL1	0.00370255	0.168806
ENSGALG00010002625	FHL5	0.00370255	-0.302808
ENSGALG00010005281	TMED8	0.00370255	0.396403
ENSGALG00010005467	\	0.00370255	0.545579
ENSGALG00010006080	\	0.00370255	0.658547
ENSGALG00010006393	\	0.00370255	0.487119
ENSGALG00010007625	\	0.00370255	0.66789
ENSGALG00010007786	SAMSN1	0.00370255	0.497894
ENSGALG00010008300	CUL1	0.00370255	0.309913
ENSGALG00010008327	TGFB1	0.00370255	0.33411
ENSGALG00010008474	\	0.00370255	0.332662
ENSGALG00010008768	AAED1	0.00370255	0.318121
ENSGALG00010009000	FAM149B1	0.00370255	0.158735
ENSGALG00010009299	MAP4K1	0.00370255	0.179069
ENSGALG00010009363	TAF2	0.00370255	0.0655058
ENSGALG00010009730	C8orf76	0.00370255	0.131225
ENSGALG00010009744	DAPK1	0.00370255	0.139252
ENSGALG00010010353	\	0.00370255	0.802865
ENSGALG00010010410	CACNA2D1	0.00370255	0.636651
ENSGALG00010012312	SH3TC2	0.00370255	0.640085
ENSGALG00010012607	LMNB1	0.00370255	0.575226
ENSGALG00010012705	CPM	0.00370255	0.226046
ENSGALG00010012842	DDX17	0.00370255	0.402683
ENSGALG00010012911	CSNK1E	0.00370255	0.212415
ENSGALG00010013013	DCSTAMP	0.00370255	0.65355
ENSGALG00010013320	CALCRL	0.00370255	0.749794
ENSGALG00010013484	TCOF1	0.00370255	0.587085
ENSGALG00010013945	SCAF11	0.00370255	0.290568
ENSGALG00010014505	CYTH4	0.00370255	0.562961
ENSGALG00010014527	\	0.00370255	0.468871
ENSGALG00010014602	FRK	0.00370255	0.422841
ENSGALG00010014795	THRAP3	0.00370255	0.472123
ENSGALG00010015071	SNAI1	0.00370255	0.491215
ENSGALG00010015374	LIMS1	0.00370255	0.55782
ENSGALG00010015669	INPP4A	0.00370255	0.305878
ENSGALG00010015797	PIP5K1B	0.00370255	0.318371
ENSGALG00010015803	SYF2	0.00370255	0.693426
ENSGALG00010016107	UVSSA	0.00370255	0.493887
ENSGALG00010016205	CD40LG	0.00370255	0.136889
ENSGALG00010016299	SRSF4	0.00370255	0.594706
ENSGALG00010016319	RBM41	0.00370255	0.225213
ENSGALG00010016341	SLX4	0.00370255	0.38619
ENSGALG00010016412	TMSB15B	0.00370255	0.940724
ENSGALG00010016603	\	0.00370255	0.452013
ENSGALG00010016672	DCTN4	0.00370255	0.021884
ENSGALG00010017030	\	0.00370255	0.025978
ENSGALG00010017147	SRSF7L	0.00370255	0.374203
ENSGALG00010017187	ZNF839	0.00370255	0.191372
ENSGALG00010017318	ADSS1	0.00370255	0.123283
ENSGALG00010017343	DLG1	0.00370255	0.41776
ENSGALG00010017528	RAI1	0.00370255	0.217096
ENSGALG00010017791	CCNL2	0.00370255	0.710409
ENSGALG00010017958	CAPN10	0.00370255	0.388231
ENSGALG00010018039	TTC14	0.00370255	0.668184
ENSGALG00010018404	IL2RG	0.00370255	0.346772
ENSGALG00010018462	KTN1	0.00370255	0.456608
ENSGALG00010019028	TNFRSF25	0.00370255	0.563996
ENSGALG00010019280	MESDC1	0.00370255	0.323809
ENSGALG00010019355	ENTPD4	0.00370255	-0.514497
ENSGALG00010019735	\	0.00370255	0.583138
ENSGALG00010020602	DENND2B	0.00370255	0.387123
ENSGALG00010020605	STAMBP	0.00370255	0.076173
ENSGALG00010021055	IRAG1	0.00370255	0.549069
ENSGALG00010021114	SBF2	0.00370255	0.343393
ENSGALG00010021135	CLK3	0.00370255	0.409795
ENSGALG00010021148	GPATCH8	0.00370255	0.387039
ENSGALG00010021217	FBXO2	0.00370255	0.528334
ENSGALG00010021516	SRSF5	0.00370255	0.704499
ENSGALG00010021652	BORCS5	0.00370255	0.201786
ENSGALG00010021684	BIN1	0.00370255	0.267451
ENSGALG00010021999	ANKRD22	0.00370255	-0.997916
ENSGALG00010022143	MATCAP1	0.00370255	0.487888
ENSGALG00010022215	\	0.00370255	0.448339
ENSGALG00010022235	RAMP2	0.00370255	0.229166
ENSGALG00010022482	PRTG	0.00370255	0.658715
ENSGALG00010022490	\	0.00370255	0.77909
ENSGALG00010022533	TMEM119	0.00370255	0.285982
ENSGALG00010022804	SNX19	0.00370255	0.241179
ENSGALG00010022827	CMTR2	0.00370255	0.0770803
ENSGALG00010022897	\	0.00370255	0.148363
ENSGALG00010022983	PKN2	0.00370255	0.178325
ENSGALG00010023227	RNPC3	0.00370255	0.611167
ENSGALG00010023351	GNB3	0.00370255	0.252549
ENSGALG00010023544	SSB	0.00370255	0.357277
ENSGALG00010023693	SRSF11	0.00370255	0.568466
ENSGALG00010023984	FMNL1	0.00370255	0.207218
ENSGALG00010024014	\	0.00370255	0.702972
ENSGALG00010024026	TIRAP	0.00370255	0.491305
ENSGALG00010024110	CPNE1	0.00370255	0.21622
ENSGALG00010024505	DNASE2B	0.00370255	0.6553
ENSGALG00010024641	TRA2B	0.00370255	0.348824
ENSGALG00010024648	MMP24	0.00370255	0.691512
ENSGALG00010024833	MAPT	0.00370255	0.424597
ENSGALG00010025276	SNORA71	0.00370255	1.03905
ENSGALG00010025377	MYO1G	0.00370255	0.546884
ENSGALG00010027052	APPL1	0.00370255	0.34556
ENSGALG00010027086	CACNA1S	0.00370255	0.358655
ENSGALG00010027125	CRYGN	0.00370255	0.955087
ENSGALG00010027227	\	0.00370255	0.50348
ENSGALG00010027605	FCHO1	0.00370255	0.439036
ENSGALG00010027717	ATXN7L2	0.00370255	0.359091
ENSGALG00010027785	\	0.00370255	0.691952
ENSGALG00010027984	ARHGAP45	0.00370255	0.0580541
ENSGALG00010028478	PEA15	0.00370255	0.579501
ENSGALG00010028501	USP20	0.00370255	0.399058
ENSGALG00010028548	MYO1F	0.00370255	0.39698
ENSGALG00010028660	\	0.00370255	0.821443
ENSGALG00010028833	GBGT1	0.00370255	0.337916
ENSGALG00010029298	ENDOV	0.00370255	0.642667
ENSGALG00010029422	EIF4H	0.00370255	0.174875
ENSGALG00010029621	TAF15	0.00370255	0.231269
ENSGALG00010029625	PECAM1	0.00370255	0.828729
ENSGALG00010008860	SQLE	0.00370255	-2.41852
ENSGALG00010010931	CYYR1	0.00370255	-1.54984
ENSGALG00010001554	\	0.0045502	0.411971
ENSGALG00010001741	SATB1	0.0045502	0.510243
ENSGALG00010003087	TWISTNB	0.0045502	0.222895
ENSGALG00010003871	\	0.0045502	0.757428
ENSGALG00010003953	\	0.0045502	0.505717
ENSGALG00010004096	COL12A1	0.0045502	0.293262
ENSGALG00010004219	FGF2	0.0045502	0.321605
ENSGALG00010004623	MBIP	0.0045502	0.300182
ENSGALG00010005458	PRKD1	0.0045502	0.0873736
ENSGALG00010005596	PARD3	0.0045502	-0.00394369
ENSGALG00010007513	GALNT12	0.0045502	0.251641
ENSGALG00010008332	DHX38	0.0045502	0.102987
ENSGALG00010009092	EED	0.0045502	0.476437
ENSGALG00010012974	MFSD7	0.0045502	0.492856
ENSGALG00010013248	\	0.0045502	0.387438
ENSGALG00010013396	FYB1	0.0045502	0.838212
ENSGALG00010013836	IL18R1	0.0045502	0.621446
ENSGALG00010014396	ING1	0.0045502	0.123685
ENSGALG00010015110	\	0.0045502	0.947897
ENSGALG00010018128	SEPTIN12	0.0045502	0.499392
ENSGALG00010019101	POLE2	0.0045502	0.287049
ENSGALG00010019283	NT5C3A	0.0045502	0.335892
ENSGALG00010019641	CAPN11	0.0045502	0.205298
ENSGALG00010019764	\	0.0045502	2.03536
ENSGALG00010020108	RPAP1	0.0045502	0.0708182
ENSGALG00010020745	ABCC1	0.0045502	0.142818
ENSGALG00010020999	IFIH1	0.0045502	0.691245
ENSGALG00010021133	\	0.0045502	0.493386
ENSGALG00010021174	CRYBB3	0.0045502	0.783954
ENSGALG00010021373	CEP250	0.0045502	0.603266
ENSGALG00010022496	TUBGCP2	0.0045502	0.210076
ENSGALG00010023167	GPD1	0.0045502	1.1567
ENSGALG00010024126	CDK5R1	0.0045502	0.257121
ENSGALG00010024498	CCDC102A	0.0045502	0.168399
ENSGALG00010027267	MYO9B	0.0045502	0.415949
ENSGALG00010027919	TSEN2	0.0045502	0.251163
ENSGALG00010028517	RNF208	0.0045502	0.324136
ENSGALG00010029137	gga-mir-1465	0.0045502	0.886725
ENSGALG00010029723	ADORA2B	0.0045502	0.565118
ENSGALG00010000037	ND6	0.00539786	1.0414
ENSGALG00010000038	\	0.00539786	0.821495
ENSGALG00010000046	TUBGCP4	0.00539786	0.324229
ENSGALG00010000047	IQGAP3	0.00539786	0.148769
ENSGALG00010000092	INPPL1	0.00539786	0.175184
ENSGALG00010000376	ASCC2	0.00539786	0.306864
ENSGALG00010000588	\	0.00539786	1.50759
ENSGALG00010000707	\	0.00539786	1.04819
ENSGALG00010000777	MYCBP2	0.00539786	0.23944
ENSGALG00010001197	CEP76	0.00539786	0.412016
ENSGALG00010001201	TUBB6	0.00539786	0.545245
ENSGALG00010001491	PHF3	0.00539786	0.210211
ENSGALG00010001661	TCTN3	0.00539786	0.386166
ENSGALG00010001689	ILK	0.00539786	0.224074
ENSGALG00010001935	FAM175B	0.00539786	0.0476145
ENSGALG00010002408	OFD1	0.00539786	0.539121
ENSGALG00010002453	TOP2B	0.00539786	0.218728
ENSGALG00010002472	CDC37	0.00539786	0.22115
ENSGALG00010002530	STAG3	0.00539786	0.248012
ENSGALG00010002585	\	0.00539786	0.559375
ENSGALG00010002795	\	0.00539786	0.701572
ENSGALG00010002800	TUBGCP5	0.00539786	0.110132
ENSGALG00010002857	DCAF15	0.00539786	0.613218
ENSGALG00010003193	ACOT9	0.00539786	0.277586
ENSGALG00010003253	ITGB1BP1	0.00539786	0.507937
ENSGALG00010003909	DNAJB1	0.00539786	0.421893
ENSGALG00010004128	MCMDC2	0.00539786	0.870839
ENSGALG00010004139	PPEF2	0.00539786	0.800827
ENSGALG00010004306	PNISR	0.00539786	0.644407
ENSGALG00010004471	C1H3ORF52	0.00539786	0.839867
ENSGALG00010004906	\	0.00539786	1.23974
ENSGALG00010004935	SVIL	0.00539786	0.190193
ENSGALG00010004976	\	0.00539786	0.476319
ENSGALG00010005150	ALCAM	0.00539786	0.763841
ENSGALG00010005227	EXOSC9	0.00539786	0.247574
ENSGALG00010005476	NFKB1	0.00539786	0.183507
ENSGALG00010005516	LARP4B	0.00539786	0.101684
ENSGALG00010005849	SNX25	0.00539786	0.0577572
ENSGALG00010005872	STK24	0.00539786	0.0531336
ENSGALG00010006750	\	0.00539786	0.440169
ENSGALG00010006988	USPL1	0.00539786	0.586981
ENSGALG00010007187	ENPP6	0.00539786	-0.236367
ENSGALG00010007393	PLCG2	0.00539786	0.124223
ENSGALG00010008026	PURG	0.00539786	0.129738
ENSGALG00010008186	NOP53	0.00539786	0.284896
ENSGALG00010008276	DNAJC18	0.00539786	0.669267
ENSGALG00010008285	ADSS2	0.00539786	0.552087
ENSGALG00010008321	ZFHX3	0.00539786	0.26589
ENSGALG00010008361	MATR3	0.00539786	0.350172
ENSGALG00010008366	RPRD1A	0.00539786	0.537971
ENSGALG00010008514	PIEZO1	0.00539786	0.556149
ENSGALG00010009129	\	0.00539786	0.928993
ENSGALG00010009338	KYNU	0.00539786	-0.102255
ENSGALG00010009371	PHTF2	0.00539786	0.71356
ENSGALG00010009407	PTPN12	0.00539786	0.160424
ENSGALG00010009466	FAM193B	0.00539786	0.380432
ENSGALG00010009502	ARID5B	0.00539786	0.315362
ENSGALG00010009854	\	0.00539786	0.533877
ENSGALG00010010908	STK17B	0.00539786	0.0889391
ENSGALG00010011210	NUP153	0.00539786	0.227684
ENSGALG00010011213	XKR6	0.00539786	1.10885
ENSGALG00010011253	KDM4C	0.00539786	0.459997
ENSGALG00010011696	ZFC3H1	0.00539786	0.645419
ENSGALG00010011738	FGD6	0.00539786	0.12886
ENSGALG00010011757	\	0.00539786	0.215171
ENSGALG00010012021	PRPF38B	0.00539786	0.404074
ENSGALG00010012049	IFNAR1	0.00539786	0.174337
ENSGALG00010012059	ARHGDIB	0.00539786	0.0398201
ENSGALG00010012090	HELB	0.00539786	0.743846
ENSGALG00010012116	RBM12B	0.00539786	0.361822
ENSGALG00010012216	BRD8	0.00539786	0.175528
ENSGALG00010012309	TRAPPC13	0.00539786	-0.134448
ENSGALG00010012456	\	0.00539786	-0.164919
ENSGALG00010012486	RADX	0.00539786	0.297514
ENSGALG00010012561	OSGIN2	0.00539786	0.554679
ENSGALG00010012880	CLK4	0.00539786	0.640727
ENSGALG00010013409	DAB2	0.00539786	0.127479
ENSGALG00010013867	RECQL	0.00539786	0.391269
ENSGALG00010014284	TMEM131L	0.00539786	0.231803
ENSGALG00010014367	OPHN1	0.00539786	0.391108
ENSGALG00010014371	TTC33	0.00539786	-0.492437
ENSGALG00010014736	KIF2A	0.00539786	0.0562911
ENSGALG00010014783	\	0.00539786	0.100569
ENSGALG00010014813	SASH3	0.00539786	0.370687
ENSGALG00010015094	CDK5RAP1	0.00539786	0.597543
ENSGALG00010015314	GMEB1	0.00539786	0.300969
ENSGALG00010015431	RIN3	0.00539786	0.244603
ENSGALG00010015698	TNFAIP2	0.00539786	0.471749
ENSGALG00010015855	NIPAL3	0.00539786	0.291127
ENSGALG00010015881	GAB3	0.00539786	0.376191
ENSGALG00010015906	BAG5	0.00539786	0.265257
ENSGALG00010015946	TLE4	0.00539786	0.218726
ENSGALG00010015959	TRNAU1AP	0.00539786	0.314956
ENSGALG00010016398	SEPTIN6	0.00539786	0.1285
ENSGALG00010016473	RAB9B	0.00539786	0.16212
ENSGALG00010016832	DYNC1H1	0.00539786	0.227531
ENSGALG00010017085	SRSF7L	0.00539786	0.419634
ENSGALG00010017142	NMNAT1	0.00539786	0.331208
ENSGALG00010017212	TINAGL1	0.00539786	0.0459589
ENSGALG00010017373	RP1-27O5.3	0.00539786	0.476472
ENSGALG00010017559	DUSP10	0.00539786	0.498018
ENSGALG00010017616	PDCD7	0.00539786	0.272913
ENSGALG00010017633	HLX	0.00539786	0.144385
ENSGALG00010017704	ZNF362	0.00539786	0.179124
ENSGALG00010017774	ASH2L	0.00539786	0.0888427
ENSGALG00010017865	UBOX5	0.00539786	-0.0212463
ENSGALG00010017990	\	0.00539786	0.268482
ENSGALG00010018216	FANCM	0.00539786	0.383388
ENSGALG00010018355	PRKCB	0.00539786	0.306453
ENSGALG00010018376	PYGB	0.00539786	0.145589
ENSGALG00010018521	\	0.00539786	0.512246
ENSGALG00010018707	SLC45A1	0.00539786	0.3717
ENSGALG00010018736	EEF2KMT	0.00539786	0.34334
ENSGALG00010018822	TRAF5	0.00539786	0.45635
ENSGALG00010018985	NOL9	0.00539786	0.292897
ENSGALG00010019610	CORO7	0.00539786	0.22787
ENSGALG00010020130	PDXDC1	0.00539786	0.399494
ENSGALG00010020138	\	0.00539786	0.268045
ENSGALG00010020304	ZFP36L2	0.00539786	0.30412
ENSGALG00010020533	UNKL	0.00539786	0.388175
ENSGALG00010021125	LY75	0.00539786	0.658255
ENSGALG00010021160	ZNF143	0.00539786	0.240422
ENSGALG00010021169	CAMK2G	0.00539786	0.31825
ENSGALG00010021243	DYL1	0.00539786	0.537313
ENSGALG00010021755	MAP3K20	0.00539786	0.553905
ENSGALG00010022207	\	0.00539786	0.690023
ENSGALG00010022226	FBRSL1	0.00539786	0.352331
ENSGALG00010022422	RPS6KB2	0.00539786	0.366688
ENSGALG00010022466	NEDD4	0.00539786	0.152771
ENSGALG00010022544	SPICE1	0.00539786	0.516488
ENSGALG00010022545	CSTF3	0.00539786	0.551071
ENSGALG00010022992	SLC7A6	0.00539786	0.337829
ENSGALG00010023181	PLEKHA7	0.00539786	0.222434
ENSGALG00010023305	PLCB2	0.00539786	0.269878
ENSGALG00010023449	\	0.00539786	0.510386
ENSGALG00010023794	MT3	0.00539786	0.83053
ENSGALG00010023896	POP4	0.00539786	0.497254
ENSGALG00010023926	ZYX	0.00539786	0.202777
ENSGALG00010024024	AGL	0.00539786	0.316858
ENSGALG00010024243	MPP3	0.00539786	0.879737
ENSGALG00010024363	EDEM2	0.00539786	0.39224
ENSGALG00010024465	SENP1	0.00539786	0.272941
ENSGALG00010024736	DGKA	0.00539786	0.37116
ENSGALG00010024894	TUT4	0.00539786	0.434449
ENSGALG00010024910	UBTF	0.00539786	0.247238
ENSGALG00010024965	STAT2	0.00539786	0.828808
ENSGALG00010024973	RTEL1	0.00539786	0.905863
ENSGALG00010025325	DPEP2	0.00539786	0.715425
ENSGALG00010025472	ZCCHC8	0.00539786	0.451787
ENSGALG00010025591	OTOS	0.00539786	0.515425
ENSGALG00010025847	DEF6	0.00539786	0.241622
ENSGALG00010025892	ZC3H11A	0.00539786	0.564537
ENSGALG00010026507	APLNR	0.00539786	0.43788
ENSGALG00010026886	JUN	0.00539786	0.526544
ENSGALG00010027165	\	0.00539786	0.871379
ENSGALG00010027259	\	0.00539786	0.293794
ENSGALG00010027402	AP4B1	0.00539786	0.384887
ENSGALG00010027419	PTBP1	0.00539786	0.297794
ENSGALG00010027938	\	0.00539786	0.916121
ENSGALG00010027970	GRIN3B	0.00539786	0.506804
ENSGALG00010027990	\	0.00539786	0.495782
ENSGALG00010028031	NISCH	0.00539786	0.203883
ENSGALG00010028434	COL5A1	0.00539786	0.419537
ENSGALG00010029187	SRSF1	0.00539786	0.521412
ENSGALG00010029309	ALKBH4	0.00539786	0.322768
ENSGALG00010029346	ARL16	0.00539786	0.444133
ENSGALG00010029594	CRLF3	0.00539786	0.293592
ENSGALG00010029617	POR	0.00539786	0.308085
ENSGALG00010006410	ADM2	0.00539786	-1.71693
ENSGALG00010007877	MSMO1	0.00539786	-1.88242
ENSGALG00010029753	AKAP10	0.00539786	-0.0143038
ENSGALG00010029925	GGNBP2	0.00539786	0.150776
MSTRG.4610	\	0.00539786	1.84357
ENSGALG00010000061	SERINC4	0.00657911	0.47312
ENSGALG00010001627	ARFIP2	0.00657911	0.305439
ENSGALG00010001813	HOXA5	0.00657911	0.287008
ENSGALG00010001853	\	0.00657911	0.280725
ENSGALG00010002712	PTPRE	0.00657911	0.619287
ENSGALG00010003143	\	0.00657911	0.991669
ENSGALG00010003869	LY96	0.00657911	0.686353
ENSGALG00010004143	TCF24	0.00657911	0.536971
ENSGALG00010004553	BATF	0.00657911	0.437135
ENSGALG00010005903	PRR18	0.00657911	1.0715
ENSGALG00010008511	\	0.00657911	0.919136
ENSGALG00010009007	TMEM65	0.00657911	0.206598
ENSGALG00010009640	NPR2	0.00657911	0.693668
ENSGALG00010011287	CBWD1	0.00657911	0.0152656
ENSGALG00010011340	PKNOX1	0.00657911	0.218037
ENSGALG00010011399	JAKMIP1	0.00657911	1.06206
ENSGALG00010014014	PARP8	0.00657911	0.425965
ENSGALG00010014810	ENTREP1	0.00657911	-0.0382364
ENSGALG00010014840	NCF4	0.00657911	0.827223
ENSGALG00010016766	AOAH	0.00657911	0.740284
ENSGALG00010017491	CCDC28B	0.00657911	0.351275
ENSGALG00010017579	P3H2	0.00657911	0.298122
ENSGALG00010018068	ADAM33	0.00657911	0.205235
ENSGALG00010018491	TIA1	0.00657911	0.503238
ENSGALG00010018634	\	0.00657911	0.713873
ENSGALG00010019477	NCAPH	0.00657911	0.478325
ENSGALG00010020152	ATXN7	0.00657911	0.213648
ENSGALG00010021644	TARDBP	0.00657911	0.196758
ENSGALG00010023142	TLK2	0.00657911	0.383978
ENSGALG00010023805	GALNT6	0.00657911	0.533617
ENSGALG00010024226	POU2AF1	0.00657911	1.09709
ENSGALG00010024402	GPC1	0.00657911	0.124683
ENSGALG00010024831	SLC7A9	0.00657911	0.77727
ENSGALG00010025563	TSPEAR	0.00657911	1.02369
ENSGALG00010025949	GPATCH1	0.00657911	0.378622
ENSGALG00010026343	\	0.00657911	0.942348
ENSGALG00010026361	\	0.00657911	0.316879
ENSGALG00010027618	PPP1R26	0.00657911	0.309882
ENSGALG00010027745	BICD2	0.00657911	0.362259
ENSGALG00010029244	HLF	0.00657911	1.15153
ENSGALG00010029440	FOXK2	0.00657911	0.01241
ENSGALG00010029629	MILR1	0.00657911	0.63452
ENSGALG00010029664	RAB37	0.00657911	0.684987
ENSGALG00010012838	C2orf88	0.00657911	-1.49866
MSTRG.4612	\	0.00657911	1.67111
ENSGALG00010000302	\	0.00776036	0.378325
ENSGALG00010000452	SLC8B1	0.00776036	0.293321
ENSGALG00010000511	FERMT3	0.00776036	0.587667
ENSGALG00010000575	\	0.00776036	0.33324
ENSGALG00010000684	COBL	0.00776036	-0.0686469
ENSGALG00010000787	SNRNP48	0.00776036	0.306161
ENSGALG00010001194	POT1	0.00776036	0.793101
ENSGALG00010001221	GRAMD2B	0.00776036	-0.0855185
ENSGALG00010001475	BMT2	0.00776036	0.461843
ENSGALG00010001482	TRA2A	0.00776036	0.569459
ENSGALG00010001605	APBB1	0.00776036	0.676694
ENSGALG00010001702	PLEKHA1	0.00776036	0.172017
ENSGALG00010001756	\	0.00776036	0.496554
ENSGALG00010001759	C10orf88	0.00776036	0.403691
ENSGALG00010001831	CSF2RA	0.00776036	0.527201
ENSGALG00010001856	CHST15	0.00776036	0.27627
ENSGALG00010002261	NR0B1	0.00776036	0.971847
ENSGALG00010002995	RWDD2A	0.00776036	0.28216
ENSGALG00010003131	TAP1	0.00776036	0.527798
ENSGALG00010003166	PGAP2	0.00776036	0.206967
ENSGALG00010003191	CC2D1A	0.00776036	0.608457
ENSGALG00010003734	ZC3H13	0.00776036	0.33722
ENSGALG00010004000	\	0.00776036	0.511374
ENSGALG00010004003	HNRNPDL	0.00776036	0.271329
ENSGALG00010004569	\	0.00776036	1.06419
ENSGALG00010004896	UBA6	0.00776036	0.161618
ENSGALG00010004979	\	0.00776036	0.422946
ENSGALG00010005364	MAP7	0.00776036	0.096234
ENSGALG00010005415	PRKDC	0.00776036	0.413858
ENSGALG00010005578	HEATR5A	0.00776036	-0.0408128
ENSGALG00010005862	\	0.00776036	0.275501
ENSGALG00010006066	ARHGAP18	0.00776036	0.238901
ENSGALG00010006084	TMEM68	0.00776036	0.573737
ENSGALG00010007088	\	0.00776036	0.358851
ENSGALG00010007243	BEAN1	0.00776036	0.575059
ENSGALG00010007388	CYP1B1	0.00776036	0.368207
ENSGALG00010007642	ZNF318	0.00776036	0.524806
ENSGALG00010007658	BIRC2	0.00776036	0.659728
ENSGALG00010008038	WRN	0.00776036	0.129792
ENSGALG00010008051	\	0.00776036	0.146882
ENSGALG00010008457	MARVELD3	0.00776036	0.305169
ENSGALG00010008516	MRE11	0.00776036	0.033943
ENSGALG00010008592	KIAA0513	0.00776036	0.187219
ENSGALG00010009391	RSBN1L	0.00776036	0.377203
ENSGALG00010009518	FGL2	0.00776036	0.443348
ENSGALG00010009910	SMAD7	0.00776036	0.300194
ENSGALG00010009948	WBP2NL	0.00776036	-0.0853058
ENSGALG00010010575	PAXBP1	0.00776036	0.323586
ENSGALG00010010742	LCP2	0.00776036	0.449315
ENSGALG00010010917	TANC1	0.00776036	0.228153
ENSGALG00010010947	LUC7L2	0.00776036	0.1942
ENSGALG00010010982	ZBTB21	0.00776036	0.489191
ENSGALG00010011318	PRPF4B	0.00776036	0.481539
ENSGALG00010011635	PCDH12	0.00776036	0.380133
ENSGALG00010011776	IL17RA	0.00776036	0.339925
ENSGALG00010012041	ICOSLG	0.00776036	0.0483401
ENSGALG00010012052	KLF10	0.00776036	0.326104
ENSGALG00010012054	FAM60A	0.00776036	0.167293
ENSGALG00010012061	AZIN1	0.00776036	0.162176
ENSGALG00010012320	DPY19L4	0.00776036	0.124026
ENSGALG00010012391	NEURL1B	0.00776036	0.281374
ENSGALG00010012600	NUP107	0.00776036	0.230097
ENSGALG00010012743	\	0.00776036	0.441663
ENSGALG00010012753	GTPBP1	0.00776036	0.160163
ENSGALG00010012873	PTAFR	0.00776036	0.591994
ENSGALG00010012952	KIAA2026	0.00776036	0.518836
ENSGALG00010013056	\	0.00776036	0.433576
ENSGALG00010013110	ANKRD10	0.00776036	0.60624
ENSGALG00010013214	RAI14	0.00776036	0.113776
ENSGALG00010013274	MTF1	0.00776036	0.173791
ENSGALG00010013319	\	0.00776036	0.316425
ENSGALG00010013402	MARCKS	0.00776036	0.602579
ENSGALG00010013465	CALD1	0.00776036	0.334484
ENSGALG00010013831	TCERG1	0.00776036	0.473768
ENSGALG00010014244	SESN1	0.00776036	0.189
ENSGALG00010014366	\	0.00776036	0.428599
ENSGALG00010014432	\	0.00776036	0.253125
ENSGALG00010014562	\	0.00776036	0.218202
ENSGALG00010014703	PCID2	0.00776036	0.281037
ENSGALG00010014806	MAP7D1	0.00776036	0.137087
ENSGALG00010014887	MTMR12	0.00776036	-0.0425316
ENSGALG00010014971	SMC5	0.00776036	-0.0287043
ENSGALG00010015055	ZNF335	0.00776036	0.304685
ENSGALG00010015066	RUFY1	0.00776036	0.317271
ENSGALG00010015149	\	0.00776036	0.256091
ENSGALG00010015321	\	0.00776036	0.527351
ENSGALG00010015409	FAM13B	0.00776036	0.173898
ENSGALG00010015670	PTMA	0.00776036	0.463003
ENSGALG00010015804	CKB	0.00776036	0.229611
ENSGALG00010015957	\	0.00776036	0.562687
ENSGALG00010016260	INTS6L	0.00776036	0.448009
ENSGALG00010016281	SLC22A4	0.00776036	0.71827
ENSGALG00010016307	RAD50	0.00776036	0.193712
ENSGALG00010016379	TFAP4	0.00776036	0.365236
ENSGALG00010016409	GMEB2	0.00776036	0.080179
ENSGALG00010016479	\	0.00776036	-1.10828
ENSGALG00010016533	CNIH4	0.00776036	0.154157
ENSGALG00010016548	EVL	0.00776036	0.352814
ENSGALG00010016553	SLC25A14	0.00776036	0.475941
ENSGALG00010016652	FXR1	0.00776036	0.31212
ENSGALG00010016692	PRKCI	0.00776036	0.243424
ENSGALG00010016741	NELFA	0.00776036	0.231524
ENSGALG00010016911	AXIN1	0.00776036	0.109691
ENSGALG00010016946	TAF1	0.00776036	0.11224
ENSGALG00010016949	LUC7L	0.00776036	0.646232
ENSGALG00010017283	INF2	0.00776036	0.629646
ENSGALG00010017513	TNIP2	0.00776036	0.679788
ENSGALG00010017514	TXLNA	0.00776036	-0.034193
ENSGALG00010017521	MIIP	0.00776036	0.314187
ENSGALG00010017576	\	0.00776036	1.04847
ENSGALG00010017594	CEP68	0.00776036	-0.0404844
ENSGALG00010017688	SPDYA	0.00776036	0.740307
ENSGALG00010017799	GRAPL	0.00776036	0.17945
ENSGALG00010017895	MNAT1	0.00776036	0.345792
ENSGALG00010018022	XPO6	0.00776036	0.159666
ENSGALG00010018276	ARHGAP17	0.00776036	0.298747
ENSGALG00010018329	\	0.00776036	0.65582
ENSGALG00010018470	IQCB1	0.00776036	0.0467519
ENSGALG00010018509	\	0.00776036	0.256553
ENSGALG00010018520	\	0.00776036	0.377943
ENSGALG00010018758	TNFRSF9	0.00776036	0.270625
ENSGALG00010018811	VAMP3	0.00776036	0.33752
ENSGALG00010019296	\	0.00776036	0.774225
ENSGALG00010019614	MICALL2	0.00776036	0.180176
ENSGALG00010019675	MAFK	0.00776036	0.45234
ENSGALG00010019690	\	0.00776036	0.194325
ENSGALG00010019830	JAG2	0.00776036	0.441241
ENSGALG00010020010	SORBS3	0.00776036	0.333338
ENSGALG00010020428	SEMA4C	0.00776036	0.404832
ENSGALG00010020648	TET3	0.00776036	0.279566
ENSGALG00010020786	DDX19	0.00776036	0.274584
ENSGALG00010020840	LPAR3	0.00776036	1.05385
ENSGALG00010021015	RBM25	0.00776036	0.365707
ENSGALG00010021137	PLAU	0.00776036	0.411383
ENSGALG00010021196	ATP6V0A1	0.00776036	0.468314
ENSGALG00010021223	DFFB	0.00776036	0.491265
ENSGALG00010021492	PARP6	0.00776036	0.541471
ENSGALG00010021619	FHOD1	0.00776036	0.341204
ENSGALG00010021623	FAR1	0.00776036	0.253932
ENSGALG00010021655	USP22	0.00776036	0.38948
ENSGALG00010021658	STRADA	0.00776036	0.326238
ENSGALG00010021675	DDX42	0.00776036	0.340129
ENSGALG00010021841	CENPT	0.00776036	0.239569
ENSGALG00010021960	CDKN1B	0.00776036	0.113279
ENSGALG00010022006	SFI1	0.00776036	0.512237
ENSGALG00010022421	CMKLR1	0.00776036	0.526483
ENSGALG00010022671	DBR1	0.00776036	0.367115
ENSGALG00010022707	SALL1	0.00776036	0.572569
ENSGALG00010022879	\	0.00776036	0.599416
ENSGALG00010023086	PCSK7	0.00776036	0.139058
ENSGALG00010023135	GINS3	0.00776036	0.364364
ENSGALG00010023204	SRGN	0.00776036	0.440961
ENSGALG00010023861	SLC2A11L5	0.00776036	0.686877
ENSGALG00010024421	DAPK2	0.00776036	0.758667
ENSGALG00010024525	GP1BB	0.00776036	0.290982
ENSGALG00010024536	URI1	0.00776036	0.155172
ENSGALG00010024645	ZC3HAV1L	0.00776036	0.400551
ENSGALG00010024781	CEP19	0.00776036	0.269271
ENSGALG00010024797	IKZF4	0.00776036	0.341596
ENSGALG00010024864	MPHOSPH9	0.00776036	0.339239
ENSGALG00010024938	\	0.00776036	0.239397
ENSGALG00010025186	TMEM120B	0.00776036	0.463466
ENSGALG00010025339	\	0.00776036	0.766037
ENSGALG00010025438	EXOSC6	0.00776036	0.343346
ENSGALG00010025513	RSRC2	0.00776036	0.384927
ENSGALG00010025702	GTSF2	0.00776036	0.364816
ENSGALG00010025793	\	0.00776036	0.355957
ENSGALG00010025971	TRAFD1	0.00776036	0.377475
ENSGALG00010025980	HECTD4	0.00776036	0.20997
ENSGALG00010026061	MPEG1	0.00776036	0.169585
ENSGALG00010026472	\	0.00776036	0.510004
ENSGALG00010026780	MYSM1	0.00776036	0.494657
ENSGALG00010027155	\	0.00776036	1.0141
ENSGALG00010027166	CDK5	0.00776036	0.371407
ENSGALG00010027194	\	0.00776036	0.66924
ENSGALG00010027583	GLE1	0.00776036	0.422964
ENSGALG00010027624	\	0.00776036	0.461168
ENSGALG00010027879	\	0.00776036	1.70621
ENSGALG00010027916	ADAR	0.00776036	0.36362
ENSGALG00010027918	CSNK1G2	0.00776036	0.193218
ENSGALG00010027981	CNN2	0.00776036	0.19435
ENSGALG00010028107	NOTCH1	0.00776036	0.276237
ENSGALG00010028114	PFKFB4	0.00776036	0.273252
ENSGALG00010028162	CARD9	0.00776036	0.778005
ENSGALG00010028211	GATAD2B	0.00776036	0.28907
ENSGALG00010028544	ZNF414	0.00776036	0.377264
ENSGALG00010028735	\	0.00776036	0.224901
ENSGALG00010028885	BRD3	0.00776036	0.372727
ENSGALG00010029183	\	0.00776036	-0.00465386
ENSGALG00010029297	SH2B2	0.00776036	0.18046
ENSGALG00010029417	\	0.00776036	0.687303
ENSGALG00010029529	TEPSIN	0.00776036	0.592728
ENSGALG00010029533	MLXIPL	0.00776036	0.642412
ENSGALG00010029546	WSB1	0.00776036	0.598586
ENSGALG00010029610	ERN1	0.00776036	0.144966
ENSGALG00010029771	SOX9	0.00776036	0.785332
ENSGALG00010029777	\	0.00776036	0.467774
ENSGALG00010029859	CSNK1D	0.00776036	0.206641
MSTRG.4614	\	0.00776036	0.862122
MSTRG.7831	\	0.00776036	0.0586178
ENSGALG00010000004	\	0.00938524	0.648853
ENSGALG00010000326	\	0.00938524	0.872437
ENSGALG00010000427	\	0.00938524	0.601921
ENSGALG00010001117	P2RY13	0.00938524	0.731353
ENSGALG00010002445	EDRF1	0.00938524	0.180113
ENSGALG00010003171	PAQR3	0.00938524	0.344458
ENSGALG00010005244	FBXO5	0.00938524	0.54947
ENSGALG00010007910	ANKS6	0.00938524	0.300051
ENSGALG00010008103	RBPMS	0.00938524	0.524218
ENSGALG00010008303	TEX10	0.00938524	0.153937
ENSGALG00010009309	TRIM54	0.00938524	1.01236
ENSGALG00010009345	ZFAT	0.00938524	0.210849
ENSGALG00010009431	SMN	0.00938524	0.19987
ENSGALG00010009461	ZEB2	0.00938524	0.381896
ENSGALG00010009494	UBA2	0.00938524	0.512777
ENSGALG00010009522	TAF5L	0.00938524	0.108615
ENSGALG00010011931	ATP5A1W	0.00938524	0.0789736
ENSGALG00010013619	IL1R2	0.00938524	0.684825
ENSGALG00010016742	TRMT12	0.00938524	0.67884
ENSGALG00010016972	ASB3	0.00938524	0.0814789
ENSGALG00010017526	PLEKHA2	0.00938524	0.591597
ENSGALG00010017787	CNRIP1	0.00938524	0.565432
ENSGALG00010018002	ZC3H8	0.00938524	-0.00609855
ENSGALG00010018672	PKDCC	0.00938524	0.391926
ENSGALG00010018872	KCTD9	0.00938524	0.201963
ENSGALG00010020250	\	0.00938524	0.939818
ENSGALG00010021105	\	0.00938524	1.19976
ENSGALG00010021362	ARPC1B	0.00938524	0.285459
ENSGALG00010021578	\	0.00938524	0.763391
ENSGALG00010021607	SLC9A5	0.00938524	0.54646
ENSGALG00010022065	PABPC1L	0.00938524	0.317766
ENSGALG00010022979	LAMA5	0.00938524	0.232228
ENSGALG00010023287	RGS19	0.00938524	0.497182
ENSGALG00010023686	MYLK3	0.00938524	0.593734
ENSGALG00010023890	SASS6	0.00938524	0.570594
ENSGALG00010026715	WDR48	0.00938524	-0.0610878
ENSGALG00010029150	NARF	0.00938524	0.44173
ENSGALG00010000005	\	0.0110101	1.00588
ENSGALG00010000286	TCN2	0.0110101	0.277622
ENSGALG00010000636	\	0.0110101	0.387326
ENSGALG00010000812	\	0.0110101	0.228355
ENSGALG00010001111	SUCNR1	0.0110101	0.742189
ENSGALG00010001140	NMD3	0.0110101	0.0261987
ENSGALG00010001159	RTTN	0.0110101	0.279547
ENSGALG00010001160	TRMT10B	0.0110101	0.249992
ENSGALG00010001174	\	0.0110101	0.437532
ENSGALG00010001407	FOXP2	0.0110101	0.902099
ENSGALG00010001414	CCDC126	0.0110101	0.169052
ENSGALG00010001836	TWSG1	0.0110101	0.410537
ENSGALG00010001879	IRAK4	0.0110101	0.074419
ENSGALG00010002281	TGFBR2	0.0110101	0.181162
ENSGALG00010002349	DHRSX	0.0110101	0.445342
ENSGALG00010002434	GPR34	0.0110101	0.735123
ENSGALG00010002536	RGL2	0.0110101	0.526685
ENSGALG00010002547	PBX4	0.0110101	0.0709461
ENSGALG00010002766	NANOS1	0.0110101	0.786527
ENSGALG00010003195	\	0.0110101	0.405238
ENSGALG00010003674	AKIRIN2	0.0110101	0.0343757
ENSGALG00010003915	MIOS	0.0110101	0.0782234
ENSGALG00010003937	\	0.0110101	0.519905
ENSGALG00010004146	NAAA	0.0110101	0.404707
ENSGALG00010004187	ARFGEF1	0.0110101	0.259043
ENSGALG00010004265	PIP4K2A	0.0110101	0.106674
ENSGALG00010004736	CD47	0.0110101	0.182407
ENSGALG00010004841	AKAP9	0.0110101	0.326252
ENSGALG00010005045	UTRN	0.0110101	0.0974888
ENSGALG00010005203	\	0.0110101	0.316661
ENSGALG00010005329	VIPAS39	0.0110101	0.305155
ENSGALG00010005489	G2E3	0.0110101	0.336759
ENSGALG00010005587	LEF1	0.0110101	0.997717
ENSGALG00010005681	EPC1	0.0110101	0.197755
ENSGALG00010005716	ZBTB2	0.0110101	0.212538
ENSGALG00010005969	HECA	0.0110101	0.105416
ENSGALG00010006064	DMTF1	0.0110101	0.423078
ENSGALG00010006200	GSTCD	0.0110101	-0.00290085
ENSGALG00010006323	ANAPC10	0.0110101	-0.0870656
ENSGALG00010006387	OTUD4	0.0110101	0.186575
ENSGALG00010006673	BAZ1A	0.0110101	0.514747
ENSGALG00010006761	PPP2R3C	0.0110101	0.234898
ENSGALG00010006972	\	0.0110101	0.485478
ENSGALG00010007141	PRKD3	0.0110101	0.0765991
ENSGALG00010007200	\	0.0110101	0.628146
ENSGALG00010007382	EIF2AK2	0.0110101	0.401742
ENSGALG00010007800	MAF	0.0110101	0.324413
ENSGALG00010007868	INHBA	0.0110101	0.782209
ENSGALG00010007930	CBFA2T3	0.0110101	0.726256
ENSGALG00010007991	PCF11	0.0110101	0.591712
ENSGALG00010008020	COA6	0.0110101	0.0969962
ENSGALG00010008050	CDK10	0.0110101	0.201008
ENSGALG00010008351	IST1	0.0110101	0.0982095
ENSGALG00010008387	PHF20L1	0.0110101	0.343713
ENSGALG00010008443	RSFR	0.0110101	0.645957
ENSGALG00010008864	ADAT1	0.0110101	0.509015
ENSGALG00010008892	\	0.0110101	0.268059
ENSGALG00010009016	DNAJC9	0.0110101	0.340565
ENSGALG00010009093	SLU7	0.0110101	0.122852
ENSGALG00010009155	PAK4	0.0110101	0.112151
ENSGALG00010009190	ZBTB49	0.0110101	0.460643
ENSGALG00010009219	TNFRSF11B	0.0110101	0.454852
ENSGALG00010009362	IL15	0.0110101	0.320612
ENSGALG00010009374	IL12B	0.0110101	0.287581
ENSGALG00010009441	ZNF518B	0.0110101	0.464771
ENSGALG00010009575	RHOBTB1	0.0110101	0.801123
ENSGALG00010009774	PIAS2	0.0110101	-0.193512
ENSGALG00010009777	ST3GAL1	0.0110101	0.441503
ENSGALG00010010216	ATXN7L1	0.0110101	0.63334
ENSGALG00010010836	DIP2A	0.0110101	0.113933
ENSGALG00010010841	PMM1	0.0110101	0.773846
ENSGALG00010010914	\	0.0110101	1.09022
ENSGALG00010011250	\	0.0110101	0.671991
ENSGALG00010011312	VPS13B	0.0110101	0.251368
ENSGALG00010011856	NFYB	0.0110101	0.445013
ENSGALG00010011925	RRP1B	0.0110101	0.0103746
ENSGALG00010011935	ST8SIA4	0.0110101	0.04224
ENSGALG00010011969	TMEM173	0.0110101	0.479143
ENSGALG00010012016	WDR91	0.0110101	0.181274
ENSGALG00010012889	RIC1	0.0110101	-0.025761
ENSGALG00010013081	NCOA5	0.0110101	0.165418
ENSGALG00010013171	SLC9A8	0.0110101	0.492673
ENSGALG00010013223	\	0.0110101	0.433375
ENSGALG00010013225	GNE	0.0110101	-0.169644
ENSGALG00010013250	E2F5	0.0110101	0.379545
ENSGALG00010013301	PARVB	0.0110101	0.528062
ENSGALG00010013787	ZCCHC10	0.0110101	0.28909
ENSGALG00010014198	KDM3B	0.0110101	0.24115
ENSGALG00010014260	ADNP	0.0110101	0.324921
ENSGALG00010014655	FHL3	0.0110101	0.353842
ENSGALG00010014677	HNRNPK	0.0110101	0.0775751
ENSGALG00010014738	BRWD1	0.0110101	0.586855
ENSGALG00010015091	MSN	0.0110101	0.0702871
ENSGALG00010015573	MAN1C1	0.0110101	0.224869
ENSGALG00010015674	RFKL	0.0110101	0.00782584
ENSGALG00010015832	RAB39B	0.0110101	0.100873
ENSGALG00010015975	BTK	0.0110101	0.308815
ENSGALG00010016079	\	0.0110101	0.558438
ENSGALG00010016289	IRF1	0.0110101	0.670961
ENSGALG00010016383	FAM110D	0.0110101	0.457725
ENSGALG00010016464	PANK2	0.0110101	0.289562
ENSGALG00010016474	MAPK8IP3	0.0110101	0.45954
ENSGALG00010016483	WDR26	0.0110101	0.12261
ENSGALG00010016676	NLRC3	0.0110101	0.136338
ENSGALG00010016746	HDGFL3	0.0110101	0.179701
ENSGALG00010016762	EML6	0.0110101	0.462986
ENSGALG00010016825	\	0.0110101	0.426765
ENSGALG00010016881	C1QB	0.0110101	0.461487
ENSGALG00010016932	OGT	0.0110101	0.617034
ENSGALG00010016989	RHOG2	0.0110101	0.216948
ENSGALG00010017004	CX3CR1	0.0110101	0.393396
ENSGALG00010017307	TMEM186	0.0110101	0.283269
ENSGALG00010017415	HDAC1	0.0110101	-0.0125572
ENSGALG00010017421	GPR157	0.0110101	0.840307
ENSGALG00010017451	GABPB1	0.0110101	0.343812
ENSGALG00010017468	AMDHD2	0.0110101	0.246863
ENSGALG00010017470	HSPA2	0.0110101	0.731579
ENSGALG00010017657	DIS3L2	0.0110101	0.174892
ENSGALG00010017658	WHAMM	0.0110101	0.538786
ENSGALG00010017711	LRRFIP2	0.0110101	0.168715
ENSGALG00010017790	R3HCC1L	0.0110101	0.316882
ENSGALG00010017993	REXO5	0.0110101	0.506117
ENSGALG00010018054	SMAD6	0.0110101	0.292984
ENSGALG00010018095	E4F1	0.0110101	0.327649
ENSGALG00010018189	MIS18BP1	0.0110101	0.533096
ENSGALG00010018200	\	0.0110101	0.882246
ENSGALG00010018274	ZNF711	0.0110101	0.483955
ENSGALG00010018312	PRPF39	0.0110101	0.420152
ENSGALG00010018350	CNNM1	0.0110101	0.847656
ENSGALG00010018466	DYSF	0.0110101	0.254574
ENSGALG00010018487	\	0.0110101	0.383459
ENSGALG00010018501	ATG14	0.0110101	0.120531
ENSGALG00010018593	LGALS3	0.0110101	0.585633
ENSGALG00010018608	TRIM8	0.0110101	0.100618
ENSGALG00010018977	NPHP3	0.0110101	0.358452
ENSGALG00010019000	TRERF1	0.0110101	0.0973609
ENSGALG00010019265	RUFY4	0.0110101	0.345428
ENSGALG00010019302	USP34	0.0110101	0.382342
ENSGALG00010019381	\	0.0110101	0.0763903
ENSGALG00010019580	CD5	0.0110101	0.356752
ENSGALG00010019723	\	0.0110101	0.166927
ENSGALG00010020104	BRAT1	0.0110101	0.0991096
ENSGALG00010020291	SNX29	0.0110101	0.115214
ENSGALG00010020324	PLEKHH2	0.0110101	0.545958
ENSGALG00010020620	MARF1	0.0110101	0.0695473
ENSGALG00010021023	MGEA5	0.0110101	0.124782
ENSGALG00010021026	ADGRA2	0.0110101	0.668086
ENSGALG00010021387	SLC2A14	0.0110101	0.14734
ENSGALG00010021468	\	0.0110101	0.178244
ENSGALG00010021662	RASGRP1	0.0110101	0.452206
ENSGALG00010021801	VAMP1	0.0110101	0.521873
ENSGALG00010021861	\	0.0110101	0.230924
ENSGALG00010021869	GJC3	0.0110101	-0.0965049
ENSGALG00010022028	FGD5	0.0110101	0.365253
ENSGALG00010022052	IFFO1	0.0110101	0.418788
ENSGALG00010022228	FUBP1	0.0110101	0.510243
ENSGALG00010022467	SART3	0.0110101	0.134191
ENSGALG00010022644	ARMC8	0.0110101	0.198334
ENSGALG00010022801	LSM14B	0.0110101	-0.0236366
ENSGALG00010022925	\	0.0110101	0.370251
ENSGALG00010022929	LRP4	0.0110101	0.194194
ENSGALG00010023124	NSUN4	0.0110101	0.153622
ENSGALG00010023147	RAD51	0.0110101	0.446061
ENSGALG00010023184	SMARCD1	0.0110101	0.160401
ENSGALG00010023255	SNX22	0.0110101	0.751009
ENSGALG00010023329	\	0.0110101	0.154363
ENSGALG00010023354	SEPTIN2	0.0110101	-0.0178557
ENSGALG00010023720	SCAMP5	0.0110101	0.243891
ENSGALG00010023948	SULF2	0.0110101	0.135923
ENSGALG00010024073	RABGGTB	0.0110101	0.248873
ENSGALG00010024122	SOCS7	0.0110101	-0.0150384
ENSGALG00010024150	NHERF4	0.0110101	1.10452
ENSGALG00010024188	TSSC4	0.0110101	0.288031
ENSGALG00010024549	GNB1L	0.0110101	0.60351
ENSGALG00010024580	IGF2	0.0110101	0.695941
ENSGALG00010024593	SRSF6	0.0110101	0.33535
ENSGALG00010024620	MSANTD2	0.0110101	0.389518
ENSGALG00010024622	PRMT1	0.0110101	0.797906
ENSGALG00010024655	IGF2BP2	0.0110101	-0.0185762
ENSGALG00010024720	BUD13	0.0110101	0.56194
ENSGALG00010024765	SNRNP35	0.0110101	0.209067
ENSGALG00010024791	SHANK2	0.0110101	0.701182
ENSGALG00010024817	UCKL1	0.0110101	0.266861
ENSGALG00010024893	ARL6IP4	0.0110101	0.427516
ENSGALG00010024968	TMEM101	0.0110101	0.15719
ENSGALG00010025055	ALS2	0.0110101	0.0721716
ENSGALG00010025571	SRSF3	0.0110101	0.141877
ENSGALG00010025621	PPP1CC	0.0110101	0.0289306
ENSGALG00010026069	\	0.0110101	0.435946
ENSGALG00010026825	ADAM23	0.0110101	0.443213
ENSGALG00010027041	MAPK14	0.0110101	0.134279
ENSGALG00010027176	\	0.0110101	0.4419
ENSGALG00010027232	ARRDC2	0.0110101	0.493001
ENSGALG00010027295	\	0.0110101	1.04063
ENSGALG00010027348	\	0.0110101	0.325679
ENSGALG00010027499	MOV10	0.0110101	0.634563
ENSGALG00010027571	RBM10	0.0110101	0.383821
ENSGALG00010027578	GSL	0.0110101	0.334404
ENSGALG00010027635	CD48	0.0110101	0.299684
ENSGALG00010027641	HYAL3	0.0110101	0.422209
ENSGALG00010027645	SLAMF1	0.0110101	0.0582223
ENSGALG00010027685	\	0.0110101	0.686171
ENSGALG00010027872	KDM5B	0.0110101	0.0713722
ENSGALG00010027886	IL6R	0.0110101	0.0851211
ENSGALG00010027896	TOR4A	0.0110101	0.574682
ENSGALG00010027950	CDC26	0.0110101	0.316069
ENSGALG00010027973	GAPVD1	0.0110101	0.334058
ENSGALG00010028005	IER5L	0.0110101	0.738015
ENSGALG00010028098	RFT1	0.0110101	0.494366
ENSGALG00010028190	ILF2	0.0110101	0.219079
ENSGALG00010028328	HNRNPM	0.0110101	0.0770956
ENSGALG00010028392	ASH1L	0.0110101	0.291085
ENSGALG00010028502	PLEKHO1	0.0110101	0.197088
ENSGALG00010028587	ANKLE1	0.0110101	0.689938
ENSGALG00010028745	\	0.0110101	0.362757
ENSGALG00010028752	MTMR11	0.0110101	0.578719
ENSGALG00010028761	CTSS	0.0110101	0.728618
ENSGALG00010028894	AKNA	0.0110101	0.132025
ENSGALG00010028905	COLGALT1	0.0110101	0.128351
ENSGALG00010029186	ZNF302	0.0110101	0.568614
ENSGALG00010029224	FAM222B	0.0110101	0.481414
ENSGALG00010029276	TUBD1	0.0110101	0.494757
ENSGALG00010029285	CUX1	0.0110101	0.278728
ENSGALG00010029330	AFMID	0.0110101	0.438758
ENSGALG00010029401	HIC1	0.0110101	0.626317
ENSGALG00010029418	ABCA5	0.0110101	0.0689127
ENSGALG00010029550	CHMP6	0.0110101	0.0550481
ENSGALG00010029669	HID1	0.0110101	0.316921
ENSGALG00010029721	EXOC7	0.0110101	0.402766
ENSGALG00010029739	P2RX5	0.0110101	0.151629
ENSGALG00010029740	HASPIN	0.0110101	0.616381
ENSGALG00010012857	NSDHL	0.0110101	-2.60433
ENSGALG00010029745	SHPK	0.0110101	0.523965
MSTRG.10810	\	0.0110101	0.523479
MSTRG.13483	\	0.0110101	0.789886
MSTRG.15819	\	0.0110101	0.854252
ENSGALG00010000619	\	0.0132177	0.929664
ENSGALG00010001167	SMC4	0.0132177	0.646788
ENSGALG00010001225	SOCS6	0.0132177	0.145339
ENSGALG00010002439	GPR82	0.0132177	0.615853
ENSGALG00010002827	SBSPON	0.0132177	0.580128
ENSGALG00010003617	COG3	0.0132177	0.156385
ENSGALG00010004001	LARP7	0.0132177	0.235879
ENSGALG00010004602	DYNLT2	0.0132177	0.398584
ENSGALG00010006048	SNORD54	0.0132177	0.845338
ENSGALG00010006346	NSUN3	0.0132177	0.265021
ENSGALG00010007118	\	0.0132177	0.361982
ENSGALG00010007730	COG2	0.0132177	0.382698
ENSGALG00010008146	SOX4	0.0132177	0.218051
ENSGALG00010008163	CHTF8	0.0132177	1.01168
ENSGALG00010009104	MTR	0.0132177	-0.315319
ENSGALG00010009868	LTN1	0.0132177	0.240746
ENSGALG00010010263	RAB4A	0.0132177	0.337305
ENSGALG00010011964	\	0.0132177	1.47314
ENSGALG00010011988	HINTW	0.0132177	0.965594
ENSGALG00010012105	DONSON	0.0132177	0.679611
ENSGALG00010012145	\	0.0132177	0.199831
ENSGALG00010012293	SRGAP1	0.0132177	0.325893
ENSGALG00010013087	GPN2	0.0132177	0.599717
ENSGALG00010015837	GDA	0.0132177	0.185831
ENSGALG00010016423	TRMT44	0.0132177	0.269666
ENSGALG00010016651	\	0.0132177	0.826386
ENSGALG00010016678	NOX1	0.0132177	0.454679
ENSGALG00010016807	VSIG4	0.0132177	0.576544
ENSGALG00010016915	PLOD2	0.0132177	0.369649
ENSGALG00010017918	SIX4	0.0132177	0.238113
ENSGALG00010018226	JAG1	0.0132177	0.401696
ENSGALG00010018277	\	0.0132177	0.517661
ENSGALG00010018756	EML4	0.0132177	0.153342
ENSGALG00010021029	PRDM2	0.0132177	0.172793
ENSGALG00010021633	CCNJ	0.0132177	0.499494
ENSGALG00010022027	EIF4ENIF1	0.0132177	0.02915
ENSGALG00010022144	SNTA1	0.0132177	0.591812
ENSGALG00010023751	PRRG4	0.0132177	0.404967
ENSGALG00010024159	NLRX1	0.0132177	0.26991
ENSGALG00010024265	\	0.0132177	0.547215
ENSGALG00010024333	ETV4	0.0132177	0.432955
ENSGALG00010024391	TBC1D2B	0.0132177	0.269977
ENSGALG00010024581	RARA	0.0132177	0.0859137
ENSGALG00010024896	RNF41	0.0132177	0.231441
ENSGALG00010025257	LPCAT2	0.0132177	0.0296333
ENSGALG00010025420	STK39	0.0132177	0.537629
ENSGALG00010027255	\	0.0132177	0.233567
ENSGALG00010027568	NELFB	0.0132177	-0.0161103
ENSGALG00010028067	FAM102A	0.0132177	-0.0639661
ENSGALG00010028428	RABGAP1	0.0132177	0.268686
ENSGALG00010028549	ADAMTS10	0.0132177	0.331989
ENSGALG00010028649	\	0.0132177	0.2067
ENSGALG00010029552	NOS2	0.0132177	0.229949
ENSGALG00010029966	RABGEF1	0.0132177	0.166318
ENSGALG00010030007	\	0.0132177	0.274551
ENSGALG00010000423	\	0.0154253	0.224753
ENSGALG00010000529	STIP1	0.0154253	0.320997
ENSGALG00010000581	\	0.0154253	0.377002
ENSGALG00010000720	RBM26	0.0154253	0.385505
ENSGALG00010001462	DHX36	0.0154253	0.117982
ENSGALG00010001628	MAPK11	0.0154253	0.0862282
ENSGALG00010002348	THAP12	0.0154253	-0.0320842
ENSGALG00010002430	NUMA1	0.0154253	0.315814
ENSGALG00010002702	\	0.0154253	0.907441
ENSGALG00010002763	SEPTIN11	0.0154253	0.0232778
ENSGALG00010002803	\	0.0154253	0.0958704
ENSGALG00010002866	\	0.0154253	0.432606
ENSGALG00010003851	PHF14	0.0154253	-0.00386745
ENSGALG00010003929	RCBTB2	0.0154253	0.13584
ENSGALG00010004177	CSPP1	0.0154253	0.497644
ENSGALG00010004401	\	0.0154253	0.672967
ENSGALG00010004493	\	0.0154253	0.234526
ENSGALG00010005145	AKAP7	0.0154253	0.026532
ENSGALG00010005191	MSANTD4	0.0154253	0.189506
ENSGALG00010005359	MEIS2	0.0154253	0.214108
ENSGALG00010005384	MAPRE2	0.0154253	0.113179
ENSGALG00010005402	ABCC4	0.0154253	0.251835
ENSGALG00010005417	LOXL3	0.0154253	0.402709
ENSGALG00010005526	STRN3	0.0154253	0.116545
ENSGALG00010005899	\	0.0154253	-0.355235
ENSGALG00010006039	PCNP	0.0154253	0.179259
ENSGALG00010006103	NXPE3	0.0154253	0.0902592
ENSGALG00010006177	NEK9	0.0154253	-0.0305151
ENSGALG00010006202	SACS	0.0154253	0.386827
ENSGALG00010006651	\	0.0154253	0.498935
ENSGALG00010006740	BRCA2	0.0154253	0.316147
ENSGALG00010007320	\	0.0154253	0.571917
ENSGALG00010007614	BIRC6	0.0154253	0.0739139
ENSGALG00010007633	\	0.0154253	0.269436
ENSGALG00010007643	COTL1	0.0154253	0.358911
ENSGALG00010007671	FAM206A	0.0154253	0.30526
ENSGALG00010007795	ZNF236	0.0154253	0.383697
ENSGALG00010008247	GASK1B	0.0154253	0.612367
ENSGALG00010008298	\	0.0154253	0.616336
ENSGALG00010008688	HBEGF	0.0154253	0.237255
ENSGALG00010008943	\	0.0154253	1.26078
ENSGALG00010009051	TROJANZ	0.0154253	0.185198
ENSGALG00010009186	PREB	0.0154253	0.0239737
ENSGALG00010009386	TMEM60	0.0154253	-0.0382162
ENSGALG00010010125	AHCTF1	0.0154253	0.333328
ENSGALG00010010279	CCSAP	0.0154253	0.338589
ENSGALG00010010291	TCF20	0.0154253	0.196186
ENSGALG00010010368	\	0.0154253	-0.284395
ENSGALG00010010813	EHD2	0.0154253	0.20311
ENSGALG00010010970	TPM2	0.0154253	0.0440112
ENSGALG00010011322	GATA4	0.0154253	0.169198
ENSGALG00010011412	KANSL1L	0.0154253	0.245319
ENSGALG00010011431	DRAM1	0.0154253	0.4829
ENSGALG00010011438	\	0.0154253	0.665883
ENSGALG00010011597	TBC1D14	0.0154253	-0.0366762
ENSGALG00010011837	VLDLR	0.0154253	0.588465
ENSGALG00010012102	SON	0.0154253	0.16173
ENSGALG00010012159	WASHC1	0.0154253	0.0805806
ENSGALG00010012327	UBTD2	0.0154253	0.0295241
ENSGALG00010012650	DSE	0.0154253	0.462618
ENSGALG00010013044	\	0.0154253	0.0919459
ENSGALG00010013065	FKTN	0.0154253	-0.0642508
ENSGALG00010013080	ARHGEF7	0.0154253	0.291915
ENSGALG00010013221	C2orf49	0.0154253	0.422845
ENSGALG00010013236	MON2	0.0154253	0.0177436
ENSGALG00010013244	TRIM24	0.0154253	0.389154
ENSGALG00010013251	MTA1	0.0154253	0.172082
ENSGALG00010013286	RNF14	0.0154253	0.0611204
ENSGALG00010013376	ARHGAP8	0.0154253	0.0595968
ENSGALG00010013938	\	0.0154253	0.342014
ENSGALG00010014018	DPYSL3	0.0154253	0.232573
ENSGALG00010014246	KRAS	0.0154253	0.116216
ENSGALG00010014324	COL4A2	0.0154253	0.175751
ENSGALG00010014771	\	0.0154253	0.972433
ENSGALG00010014836	\	0.0154253	0.654783
ENSGALG00010015009	AGO4	0.0154253	0.509971
ENSGALG00010015156	CNOT6	0.0154253	-0.0350217
ENSGALG00010015436	SLC30A9	0.0154253	0.205479
ENSGALG00010015540	ACSL4	0.0154253	0.446739
ENSGALG00010015729	RHCE	0.0154253	0.573613
ENSGALG00010015866	ARHGEF6	0.0154253	0.22224
ENSGALG00010016351	\	0.0154253	0.314904
ENSGALG00010016400	\	0.0154253	0.337005
ENSGALG00010016606	VASN	0.0154253	0.182119
ENSGALG00010016943	PCNX4	0.0154253	-0.0357998
ENSGALG00010017060	CLSTN1	0.0154253	0.0501459
ENSGALG00010017083	\	0.0154253	0.743618
ENSGALG00010017356	NSMCE1	0.0154253	0.146216
ENSGALG00010017367	TIMD4	0.0154253	0.587592
ENSGALG00010017429	TELO2	0.0154253	0.17762
ENSGALG00010017644	RBBP6	0.0154253	0.601212
ENSGALG00010017654	KBTBD13	0.0154253	0.400428
ENSGALG00010017775	PRPSAP2	0.0154253	0.402185
ENSGALG00010017825	PLPP5	0.0154253	0.289308
ENSGALG00010017831	PLEK	0.0154253	0.468919
ENSGALG00010017908	\	0.0154253	0.438394
ENSGALG00010017920	AP3M2	0.0154253	0.354171
ENSGALG00010017943	\	0.0154253	1.04673
ENSGALG00010018131	\	0.0154253	0.302628
ENSGALG00010018251	USP48	0.0154253	0.176414
ENSGALG00010018360	\	0.0154253	0.487467
ENSGALG00010018560	\	0.0154253	0.171717
ENSGALG00010018598	\	0.0154253	0.343609
ENSGALG00010018796	PER3	0.0154253	1.64864
ENSGALG00010018893	\	0.0154253	0.725416
ENSGALG00010018955	ZBTB48	0.0154253	0.0491224
ENSGALG00010019065	CAND2	0.0154253	0.0650807
ENSGALG00010019113	KLHDC1	0.0154253	0.401349
ENSGALG00010019277	IGFBP5	0.0154253	0.24071
ENSGALG00010019547	\	0.0154253	0.337097
ENSGALG00010019620	\	0.0154253	0.719102
ENSGALG00010019652	TNFRSF10B	0.0154253	1.1198
ENSGALG00010020033	\	0.0154253	0.532757
ENSGALG00010020063	C6H10orf54	0.0154253	0.257553
ENSGALG00010020109	WDFY4	0.0154253	0.17498
ENSGALG00010020292	NPM2	0.0154253	0.346085
ENSGALG00010020315	ANO5	0.0154253	0.0699066
ENSGALG00010020338	NECAP2	0.0154253	0.0156165
ENSGALG00010020415	TSR3	0.0154253	0.367488
ENSGALG00010020530	SRSF5A	0.0154253	0.187239
ENSGALG00010020646	CEP70	0.0154253	0.176446
ENSGALG00010020649	MYH11	0.0154253	0.122168
ENSGALG00010020993	\	0.0154253	0.334477
ENSGALG00010021088	ANKLE2	0.0154253	0.0943779
ENSGALG00010021127	SWAP70	0.0154253	0.603807
ENSGALG00010021176	DDI2	0.0154253	0.267387
ENSGALG00010021448	SZT2	0.0154253	0.12932
ENSGALG00010021570	KATNB1	0.0154253	0.361044
ENSGALG00010021695	FNBP4	0.0154253	0.744241
ENSGALG00010021734	PARD3B	0.0154253	1.34428
ENSGALG00010021823	\	0.0154253	0.330322
ENSGALG00010021879	CREBL2	0.0154253	-0.0337163
ENSGALG00010021965	PEX16	0.0154253	0.12331
ENSGALG00010022055	E2F1	0.0154253	0.293604
ENSGALG00010022058	NLRP3	0.0154253	0.206079
ENSGALG00010022081	FAS	0.0154253	0.33377
ENSGALG00010022164	PDGFA	0.0154253	0.781299
ENSGALG00010022169	TOX2	0.0154253	0.337717
ENSGALG00010022174	KCNMA1	0.0154253	0.678702
ENSGALG00010022221	CUTC	0.0154253	0.624721
ENSGALG00010022242	USP19	0.0154253	0.110392
ENSGALG00010022330	\	0.0154253	0.230297
ENSGALG00010022358	\	0.0154253	0.763133
ENSGALG00010022474	VCL	0.0154253	0.195725
ENSGALG00010022529	CCR7	0.0154253	-0.104155
ENSGALG00010022573	AP4E1	0.0154253	0.172033
ENSGALG00010022747	NT5C3B	0.0154253	0.191112
ENSGALG00010022790	\	0.0154253	0.377584
ENSGALG00010022873	NGEF	0.0154253	-0.00260597
ENSGALG00010023026	\	0.0154253	0.210293
ENSGALG00010023128	IWS1	0.0154253	0.253859
ENSGALG00010023175	GRK2	0.0154253	0.332328
ENSGALG00010023190	SF3B3	0.0154253	0.194377
ENSGALG00010023337	FLI1	0.0154253	0.28404
ENSGALG00010023389	GNG12	0.0154253	0.167649
ENSGALG00010023547	\	0.0154253	0.248874
ENSGALG00010023612	GPT2	0.0154253	0.115488
ENSGALG00010023788	RTCA	0.0154253	0.283222
ENSGALG00010023815	PLCD3	0.0154253	0.525268
ENSGALG00010023917	ZRANB2	0.0154253	0.241974
ENSGALG00010024049	RCN2	0.0154253	0.296413
ENSGALG00010024053	ISL2	0.0154253	0.815165
ENSGALG00010024481	SNORD21	0.0154253	0.591836
ENSGALG00010024586	DLGAP4	0.0154253	0.306021
ENSGALG00010024738	NBR1	0.0154253	0.0976617
ENSGALG00010024764	\	0.0154253	-0.148064
ENSGALG00010024813	RNF168	0.0154253	0.227876
ENSGALG00010024943	ABCB9	0.0154253	0.488312
ENSGALG00010025125	PIK3CB	0.0154253	0.245527
ENSGALG00010025228	FDXACB1	0.0154253	0.331951
ENSGALG00010025359	CDCP2	0.0154253	0.750489
ENSGALG00010025405	TAMALIN	0.0154253	0.641467
ENSGALG00010025645	NBEAL2	0.0154253	0.369755
ENSGALG00010025897	MAPKAPK5	0.0154253	0.328595
ENSGALG00010025929	NELFE	0.0154253	0.262596
ENSGALG00010025986	RAB3IL1	0.0154253	0.156484
ENSGALG00010026277	SMARCD2	0.0154253	0.181701
ENSGALG00010026402	TFEB	0.0154253	0.360595
ENSGALG00010026403	GUCD1	0.0154253	0.238294
ENSGALG00010026720	\	0.0154253	0.331899
ENSGALG00010026726	\	0.0154253	0.406517
ENSGALG00010026801	FMOD	0.0154253	1.10051
ENSGALG00010027185	ATRIP	0.0154253	0.716507
ENSGALG00010027214	PLIN4	0.0154253	1.02041
ENSGALG00010027321	\	0.0154253	0.575318
ENSGALG00010027369	\	0.0154253	-0.0777646
ENSGALG00010027376	DSTYK	0.0154253	0.0226855
ENSGALG00010027457	CAPZA1	0.0154253	0.0547762
ENSGALG00010027718	\	0.0154253	0.719288
ENSGALG00010027900	REN	0.0154253	0.692017
ENSGALG00010028055	DEDD	0.0154253	0.474293
ENSGALG00010028074	\	0.0154253	0.86812
ENSGALG00010028126	ZMYND10	0.0154253	0.429658
ENSGALG00010028155	CIZ1	0.0154253	0.239449
ENSGALG00010028415	FSD1	0.0154253	0.476898
ENSGALG00010028445	SYT11	0.0154253	0.158374
ENSGALG00010028477	NRARP	0.0154253	0.144055
ENSGALG00010028572	TBC1D13	0.0154253	0.165585
ENSGALG00010028607	PLVAP	0.0154253	0.247809
ENSGALG00010028712	FBXW2	0.0154253	0.216246
ENSGALG00010028751	EHMT1	0.0154253	0.03981
ENSGALG00010028872	SLC2A6	0.0154253	0.933735
ENSGALG00010029256	RABEP1	0.0154253	0.0946412
ENSGALG00010029282	LUC7L3	0.0154253	0.272701
ENSGALG00010029340	NDEL1	0.0154253	0.240939
ENSGALG00010029366	MGAT5B	0.0154253	0.530194
ENSGALG00010005534	\	0.0154253	-1.88182
ENSGALG00010011029	HMGCR	0.0154253	-1.9781
ENSGALG00010030014	SLC47A1	0.0154253	0.216591
ENSGALG00010030108	LLGL2	0.0154253	0.252823
MSTRG.13272	\	0.0154253	0.429679
MSTRG.15345	\	0.0154253	-0.102719
ENSGALG00010000371	\	0.0183894	1.00305
ENSGALG00010000653	NSUN2	0.0183894	0.0782591
ENSGALG00010001864	\	0.0183894	0.603653
ENSGALG00010005540	PCMT1	0.0183894	0.187761
ENSGALG00010006203	MMR1L4	0.0183894	0.326889
ENSGALG00010006382	PNN	0.0183894	0.541539
ENSGALG00010007344	RAD17	0.0183894	0.0329944
ENSGALG00010008176	SLA	0.0183894	0.260658
ENSGALG00010009099	CXCR4	0.0183894	0.19323
ENSGALG00010009355	GARRE1	0.0183894	0.125013
ENSGALG00010009851	\	0.0183894	0.700245
ENSGALG00010010357	\	0.0183894	0.10866
ENSGALG00010010923	F13A1	0.0183894	0.370947
ENSGALG00010011974	\	0.0183894	0.210202
ENSGALG00010013097	\	0.0183894	0.0548355
ENSGALG00010013296	AGXT2	0.0183894	-0.338985
ENSGALG00010014019	IRAG2	0.0183894	0.111492
ENSGALG00010014298	METTL18	0.0183894	0.283604
ENSGALG00010014398	\	0.0183894	0.348819
ENSGALG00010015171	NHSL2	0.0183894	0.197528
ENSGALG00010015484	\	0.0183894	0.824934
ENSGALG00010015631	GSKIP	0.0183894	0.335478
ENSGALG00010015742	HPRT1	0.0183894	0.346376
ENSGALG00010015900	ISG20	0.0183894	0.369596
ENSGALG00010016507	SPATA18	0.0183894	0.164815
ENSGALG00010016511	\	0.0183894	0.208396
ENSGALG00010017597	CNOT10	0.0183894	0.355337
ENSGALG00010018486	\	0.0183894	0.18911
ENSGALG00010019624	SRGAP3	0.0183894	0.236072
ENSGALG00010020123	\	0.0183894	0.765826
ENSGALG00010020896	MARCO	0.0183894	0.582804
ENSGALG00010021110	PKLR	0.0183894	0.155898
ENSGALG00010021765	EIF2AK1	0.0183894	0.283872
ENSGALG00010021864	GFI1	0.0183894	0.229152
ENSGALG00010022210	EZH1	0.0183894	0.23792
ENSGALG00010022652	CARMIL2	0.0183894	0.26252
ENSGALG00010023311	ETS1	0.0183894	-0.016678
ENSGALG00010023473	BOK	0.0183894	0.0578839
ENSGALG00010024804	WDR53	0.0183894	0.17547
ENSGALG00010024907	PHLDB1	0.0183894	0.152914
ENSGALG00010026192	SMIM29	0.0183894	0.299542
ENSGALG00010026670	gga-mir-12255	0.0183894	0.763655
ENSGALG00010027117	RASSF5	0.0183894	0.0251311
ENSGALG00010027340	\	0.0183894	0.395882
ENSGALG00010027575	FCER1G	0.0183894	0.845454
ENSGALG00010028059	GZMM	0.0183894	0.179859
ENSGALG00010028603	SH3GLB2	0.0183894	0.261754
ENSGALG00010029547	HIP1	0.0183894	0.304541
ENSGALG00010029738	TRPV2	0.0183894	0.0543703
ENSGALG00010000025	\	0.0213534	0.748502
ENSGALG00010000049	FES	0.0213534	0.535887
ENSGALG00010000288	VARS2	0.0213534	0.357269
ENSGALG00010000413	\	0.0213534	0.525991
ENSGALG00010000434	TP53	0.0213534	-0.0147752
ENSGALG00010001104	MBNL1	0.0213534	0.363745
ENSGALG00010001364	SMCHD1	0.0213534	0.652216
ENSGALG00010001397	KLHL7	0.0213534	0.328805
ENSGALG00010001513	ZRSR2	0.0213534	0.332499
ENSGALG00010001514	MET	0.0213534	0.236493
ENSGALG00010001771	\	0.0213534	0.194014
ENSGALG00010001786	P2RY8	0.0213534	0.00882332
ENSGALG00010001822	KCNE3	0.0213534	0.0713094
ENSGALG00010001877	OAT	0.0213534	-0.234529
ENSGALG00010002036	\	0.0213534	0.348998
ENSGALG00010002377	ART7B	0.0213534	-0.000679354
ENSGALG00010002576	HELQ	0.0213534	0.592356
ENSGALG00010002807	P2RY6	0.0213534	0.459413
ENSGALG00010002864	RNASEH2B	0.0213534	0.139826
ENSGALG00010002946	GDPD5	0.0213534	0.213904
ENSGALG00010003109	\	0.0213534	0.373602
ENSGALG00010003170	C4	0.0213534	0.362228
ENSGALG00010003240	PLACL2	0.0213534	0.644895
ENSGALG00010003272	CPSF3	0.0213534	0.115157
ENSGALG00010003330	HEY1	0.0213534	0.302719
ENSGALG00010003557	\	0.0213534	0.622297
ENSGALG00010003585	PNPLA6	0.0213534	0.312415
ENSGALG00010003843	LRCH1	0.0213534	0.497797
ENSGALG00010003875	AKAP8	0.0213534	0.491772
ENSGALG00010004356	TRAPPC8	0.0213534	0.0147732
ENSGALG00010004420	\	0.0213534	0.428744
ENSGALG00010004610	TGS1	0.0213534	0.347214
ENSGALG00010004824	ATM	0.0213534	0.134091
ENSGALG00010005193	EPB41L2	0.0213534	0.184962
ENSGALG00010005353	ABI1	0.0213534	0.196229
ENSGALG00010005409	PRKCQ	0.0213534	0.121669
ENSGALG00010005428	ZNF770	0.0213534	0.344071
ENSGALG00010005453	UST	0.0213534	0.363214
ENSGALG00010005491	GGACT	0.0213534	-0.55158
ENSGALG00010005562	HECTD1	0.0213534	0.23911
ENSGALG00010005585	\	0.0213534	0.532487
ENSGALG00010005888	IMPG2	0.0213534	1.07801
ENSGALG00010005963	UGCG	0.0213534	-0.0985143
ENSGALG00010006031	ERCC5	0.0213534	0.297721
ENSGALG00010006049	AIMP1	0.0213534	0.0841338
ENSGALG00010006616	COPG2	0.0213534	0.185367
ENSGALG00010006722	\	0.0213534	2.66409
ENSGALG00010006998	POLH	0.0213534	0.0381767
ENSGALG00010007284	\	0.0213534	-0.131744
ENSGALG00010007287	\	0.0213534	0.552337
ENSGALG00010007695	RASGRP3	0.0213534	0.11027
ENSGALG00010007893	MFSD8	0.0213534	0.244361
ENSGALG00010008142	CD247	0.0213534	0.178076
ENSGALG00010008149	DNAJA1	0.0213534	0.468188
ENSGALG00010008215	SELENOW	0.0213534	0.122082
ENSGALG00010008230	TRMU	0.0213534	0.258966
ENSGALG00010008233	FAM49B	0.0213534	0.0991455
ENSGALG00010008377	AKT2	0.0213534	0.00775029
ENSGALG00010008412	NEK1	0.0213534	0.266516
ENSGALG00010008424	PPIP5K2	0.0213534	0.0202574
ENSGALG00010008459	EPB41L4B	0.0213534	0.117432
ENSGALG00010008932	VASP	0.0213534	0.202429
ENSGALG00010009002	\	0.0213534	0.224791
ENSGALG00010009015	TMEM231	0.0213534	0.177699
ENSGALG00010009031	SPIN1	0.0213534	-0.422766
ENSGALG00010009065	EIF2B4	0.0213534	0.296154
ENSGALG00010009133	BOD1L1	0.0213534	0.268327
ENSGALG00010009136	KHK	0.0213534	0.565649
ENSGALG00010009153	SECISBP2	0.0213534	-0.0831445
ENSGALG00010009199	SEMA4D	0.0213534	-0.231283
ENSGALG00010009373	ARHGAP15	0.0213534	0.465988
ENSGALG00010009484	RTKN2	0.0213534	0.440866
ENSGALG00010009555	EPC2	0.0213534	0.014992
ENSGALG00010009678	JARID2	0.0213534	0.191399
ENSGALG00010009765	STX10	0.0213534	0.276072
ENSGALG00010009850	RIF1	0.0213534	0.703074
ENSGALG00010010064	ERCC6L2	0.0213534	-0.208805
ENSGALG00010010084	HK3	0.0213534	0.742935
ENSGALG00010010146	PHACTR1	0.0213534	0.840164
ENSGALG00010010366	CLU	0.0213534	0.33932
ENSGALG00010010371	SOCS1L	0.0213534	0.124662
ENSGALG00010010404	COP1	0.0213534	0.0768995
ENSGALG00010010456	BMP6	0.0213534	0.482272
ENSGALG00010010729	\	0.0213534	1.15163
ENSGALG00010010748	SF3B1	0.0213534	0.326586
ENSGALG00010010843	ZNF395	0.0213534	0.544895
ENSGALG00010010896	LY86	0.0213534	0.413984
ENSGALG00010010943	WDSUB1	0.0213534	0.260534
ENSGALG00010010971	LCORL	0.0213534	0.281243
ENSGALG00010010998	SOAT1	0.0213534	0.522385
ENSGALG00010011588	COLGALT2	0.0213534	0.616116
ENSGALG00010011605	APPL2	0.0213534	0.0114587
ENSGALG00010011647	FBXO38	0.0213534	0.339361
ENSGALG00010011797	SCAF4	0.0213534	0.0654165
ENSGALG00010011857	\	0.0213534	1.35251
ENSGALG00010011937	SLC1A1	0.0213534	0.227098
ENSGALG00010011963	ZCCHC2	0.0213534	0.459151
ENSGALG00010011967	MTMR9	0.0213534	0.171675
ENSGALG00010012113	WDR47	0.0213534	0.431996
ENSGALG00010012148	SETBP1	0.0213534	-0.136906
ENSGALG00010012245	\	0.0213534	0.202809
ENSGALG00010012352	PTPRC	0.0213534	0.446261
ENSGALG00010012358	STK10	0.0213534	0.22034
ENSGALG00010013139	TMEM185A	0.0213534	0.118833
ENSGALG00010013213	SH2D1A	0.0213534	0.0329858
ENSGALG00010013307	POFUT1	0.0213534	0.0414925
ENSGALG00010013352	ASXL1	0.0213534	0.199548
ENSGALG00010013371	FAT1	0.0213534	-0.0736511
ENSGALG00010013429	PDE4DIP	0.0213534	0.286169
ENSGALG00010013476	ZDHHC17	0.0213534	0.356416
ENSGALG00010013480	TBC1D8	0.0213534	0.138798
ENSGALG00010013553	TADA1	0.0213534	0.299246
ENSGALG00010013614	ATRX	0.0213534	0.641199
ENSGALG00010013911	TNIK	0.0213534	-0.0863003
ENSGALG00010013934	STAT1	0.0213534	0.591153
ENSGALG00010013957	\	0.0213534	0.447166
ENSGALG00010014217	RASA3	0.0213534	-0.161506
ENSGALG00010014400	RIPOR3	0.0213534	0.131152
ENSGALG00010014476	C5orf34	0.0213534	-0.0211314
ENSGALG00010014626	C2CD5	0.0213534	0.0751715
ENSGALG00010014690	CSF3R	0.0213534	0.481711
ENSGALG00010014734	ZUP1	0.0213534	0.187183
ENSGALG00010014748	FGFR1OP2	0.0213534	0.196556
ENSGALG00010014990	AGO1	0.0213534	0.133888
ENSGALG00010015040	ZC4H2	0.0213534	0.242927
ENSGALG00010015908	CHRD	0.0213534	0.44223
ENSGALG00010015939	SUN2	0.0213534	0.122002
ENSGALG00010016122	SPATA5L1	0.0213534	0.0336484
ENSGALG00010016251	MPDZ	0.0213534	0.283328
ENSGALG00010016255	\	0.0213534	0.47186
ENSGALG00010016410	TRAK1	0.0213534	0.11736
ENSGALG00010016463	FREM1	0.0213534	0.452064
ENSGALG00010016508	CREBBP	0.0213534	0.226456
ENSGALG00010016543	TCEA3	0.0213534	-1.04777
ENSGALG00010016631	FAM53A	0.0213534	0.184471
ENSGALG00010016677	MEAF6	0.0213534	0.298254
ENSGALG00010016823	HSF3	0.0213534	0.354658
ENSGALG00010016905	C1QC	0.0213534	0.503441
ENSGALG00010016966	KDM3A	0.0213534	0.434541
ENSGALG00010016994	ATL2	0.0213534	0.103685
ENSGALG00010017384	ARID4A	0.0213534	0.296229
ENSGALG00010017449	TRMT6	0.0213534	0.46586
ENSGALG00010017480	DCDC2B	0.0213534	0.443934
ENSGALG00010017598	\	0.0213534	0.124091
ENSGALG00010017634	PPIH	0.0213534	0.0425722
ENSGALG00010017636	ZBTB8OS	0.0213534	0.0968946
ENSGALG00010017647	ITGA9	0.0213534	0.283982
ENSGALG00010017675	\	0.0213534	0.45951
ENSGALG00010017684	TRMT61B	0.0213534	0.153724
ENSGALG00010017955	IKBKB	0.0213534	0.00509938
ENSGALG00010017980	\	0.0213534	0.345525
ENSGALG00010018037	GZF1	0.0213534	0.0346634
ENSGALG00010018038	\	0.0213534	0.439044
ENSGALG00010018160	\	0.0213534	0.289251
ENSGALG00010018354	AARS2	0.0213534	0.14361
ENSGALG00010018434	HSPBAP1	0.0213534	0.336893
ENSGALG00010018510	\	0.0213534	0.157362
ENSGALG00010018515	SEMA4G	0.0213534	0.408538
ENSGALG00010018594	BICRAL	0.0213534	0.128342
ENSGALG00010018806	GCH1	0.0213534	0.111433
ENSGALG00010018901	TCF7L2	0.0213534	0.226086
ENSGALG00010019016	PLEKHG5	0.0213534	0.504496
ENSGALG00010019024	CNPY3	0.0213534	0.262037
ENSGALG00010019050	TNS1	0.0213534	0.243494
ENSGALG00010019115	DBNL	0.0213534	0.082275
ENSGALG00010019209	VCPKMT	0.0213534	0.188628
ENSGALG00010019248	RMI2	0.0213534	0.0458495
ENSGALG00010019376	\	0.0213534	0.428058
ENSGALG00010019391	GANC	0.0213534	0.167066
ENSGALG00010019487	\	0.0213534	0.332737
ENSGALG00010019621	\	0.0213534	0.171748
ENSGALG00010019799	DOK2	0.0213534	-0.893889
ENSGALG00010020030	MRPL33	0.0213534	0.166244
ENSGALG00010020069	TMEM216	0.0213534	0.176003
ENSGALG00010020075	CPSF7	0.0213534	0.297445
ENSGALG00010020246	ADAMTS9	0.0213534	0.692013
ENSGALG00010020300	EHD4	0.0213534	0.952051
ENSGALG00010020484	TRNT1	0.0213534	0.329338
ENSGALG00010020569	DTX3L	0.0213534	0.428745
ENSGALG00010020584	PARP9	0.0213534	0.439219
ENSGALG00010020682	ZDHHC16	0.0213534	0.10141
ENSGALG00010020855	DNAL1	0.0213534	0.144275
ENSGALG00010020921	LDB1	0.0213534	0.224982
ENSGALG00010020973	GNB5	0.0213534	0.279181
ENSGALG00010021027	PLA2G4A	0.0213534	0.599143
ENSGALG00010021112	TAF5	0.0213534	0.267672
ENSGALG00010021121	PLA2R1	0.0213534	-0.245909
ENSGALG00010021178	NDST2	0.0213534	-0.0879534
ENSGALG00010021201	TRMT1L	0.0213534	-0.0772458
ENSGALG00010021214	FBXL18	0.0213534	0.193833
ENSGALG00010021233	COASY	0.0213534	0.215292
ENSGALG00010021420	PLXNB3	0.0213534	0.157106
ENSGALG00010021439	ITPRIP	0.0213534	-0.00409556
ENSGALG00010021574	TTLL4	0.0213534	0.114944
ENSGALG00010021593	DCAF7	0.0213534	0.0686026
ENSGALG00010021621	ZNF518A	0.0213534	0.205215
ENSGALG00010021649	PXN	0.0213534	0.094048
ENSGALG00010021726	ARNTL	0.0213534	-0.128447
ENSGALG00010021739	EXOSC10	0.0213534	-0.0635269
ENSGALG00010021753	MTF2	0.0213534	0.0812879
ENSGALG00010022115	E2F4	0.0213534	0.0425598
ENSGALG00010022170	RSPRY1	0.0213534	0.239052
ENSGALG00010022312	ZNF592	0.0213534	0.255659
ENSGALG00010022316	INO80	0.0213534	0.141053
ENSGALG00010022505	ZNF511	0.0213534	0.283349
ENSGALG00010022806	SPPL3	0.0213534	0.493836
ENSGALG00010023077	KANSL2	0.0213534	0.602598
ENSGALG00010023113	MYZAP	0.0213534	0.60193
ENSGALG00010023158	\	0.0213534	0.189436
ENSGALG00010023166	KDM2A	0.0213534	0.314354
ENSGALG00010023219	TEX9	0.0213534	0.429437
ENSGALG00010023274	ZBTB38	0.0213534	0.0653043
ENSGALG00010023347	STAT5A	0.0213534	0.0561887
ENSGALG00010023446	\	0.0213534	0.576511
ENSGALG00010023514	ULK3	0.0213534	0.329082
ENSGALG00010023518	METTL5	0.0213534	0.256747
ENSGALG00010023533	FKBP7	0.0213534	0.37692
ENSGALG00010023703	PITPNB	0.0213534	-0.180156
ENSGALG00010023819	BIN2	0.0213534	0.374545
ENSGALG00010023869	DOCK7	0.0213534	0.0651778
ENSGALG00010023914	CCDC117	0.0213534	0.202095
ENSGALG00010023972	\	0.0213534	0.988272
ENSGALG00010023981	\	0.0213534	0.663615
ENSGALG00010024003	ERICH3	0.0213534	0.686329
ENSGALG00010024047	\	0.0213534	0.226372
ENSGALG00010024083	PALMD	0.0213534	-0.108158
ENSGALG00010024102	SGF29	0.0213534	0.247578
ENSGALG00010024124	DIDO1	0.0213534	0.201886
ENSGALG00010024285	CCND2	0.0213534	0.0655365
ENSGALG00010024351	SP1	0.0213534	0.189524
ENSGALG00010024469	GTF2H1	0.0213534	0.270352
ENSGALG00010024471	CCDC61	0.0213534	0.310496
ENSGALG00010024502	VPS8	0.0213534	0.0357777
ENSGALG00010024515	C3orf70	0.0213534	0.367869
ENSGALG00010024579	ZNF740	0.0213534	0.260191
ENSGALG00010024611	\	0.0213534	0.599791
ENSGALG00010024679	MSL1	0.0213534	0.534349
ENSGALG00010024799	\	0.0213534	0.116542
ENSGALG00010024937	ILKAP	0.0213534	0.441631
ENSGALG00010024956	VPS37B	0.0213534	0.237325
ENSGALG00010025204	TRAF6	0.0213534	-0.051808
ENSGALG00010025262	CARF	0.0213534	0.225463
ENSGALG00010025286	ITGA3	0.0213534	0.0625837
ENSGALG00010025353	SLC12A4	0.0213534	0.338152
ENSGALG00010025394	TSHB	0.0213534	0.930435
ENSGALG00010025554	DIP2C	0.0213534	-0.63906
ENSGALG00010025652	KMT5B	0.0213534	0.22522
ENSGALG00010025661	SNRPE	0.0213534	0.330298
ENSGALG00010025743	SH2B3	0.0213534	0.166799
ENSGALG00010026104	DDX51	0.0213534	0.240093
ENSGALG00010026187	\	0.0213534	0.523624
ENSGALG00010026221	CRKL	0.0213534	0.0566774
ENSGALG00010026609	\	0.0213534	0.511794
ENSGALG00010026728	\	0.0213534	0.232496
ENSGALG00010026733	\	0.0213534	0.457227
ENSGALG00010026832	\	0.0213534	0.770795
ENSGALG00010026947	\	0.0213534	0.0238936
ENSGALG00010027007	\	0.0213534	0.313185
ENSGALG00010027113	PIAS4	0.0213534	0.216979
ENSGALG00010027156	ISYNA1	0.0213534	0.672671
ENSGALG00010027192	SH3GL1	0.0213534	0.0690989
ENSGALG00010027242	\	0.0213534	0.330307
ENSGALG00010027256	PHTF1	0.0213534	0.649684
ENSGALG00010027304	PTPN23	0.0213534	0.302327
ENSGALG00010027314	\	0.0213534	0.313943
ENSGALG00010027383	ASS1	0.0213534	0.635148
ENSGALG00010027490	ATP2B4	0.0213534	0.281777
ENSGALG00010027501	BAP1	0.0213534	0.320498
ENSGALG00010027730	\	0.0213534	0.483161
ENSGALG00010027734	CSF1	0.0213534	0.719163
ENSGALG00010027803	SAPCD2	0.0213534	-0.0132538
ENSGALG00010027898	TASOR	0.0213534	0.332306
ENSGALG00010027980	NUP210	0.0213534	-0.481264
ENSGALG00010028121	TUSC2	0.0213534	0.106229
ENSGALG00010028144	FAM78A	0.0213534	0.329821
ENSGALG00010028346	DENND1A	0.0213534	0.0564339
ENSGALG00010028602	ZNF687	0.0213534	0.198976
ENSGALG00010028669	ZBTB34	0.0213534	0.372185
ENSGALG00010028692	RALGPS1	0.0213534	0.00184377
ENSGALG00010028739	GARNL3	0.0213534	0.448788
ENSGALG00010028897	TMEM268	0.0213534	0.704837
ENSGALG00010028919	EGFL7	0.0213534	0.321815
ENSGALG00010029274	VMP1	0.0213534	0.288165
ENSGALG00010029281	KIAA0753	0.0213534	0.513941
ENSGALG00010029301	RNF213	0.0213534	0.48915
ENSGALG00010029361	ALYREF	0.0213534	0.221688
ENSGALG00010029408	KIF12	0.0213534	0.566626
ENSGALG00010029524	\	0.0213534	0.428521
ENSGALG00010029581	DGKE	0.0213534	0.167498
ENSGALG00010029598	SUPT4H1	0.0213534	0.193416
ENSGALG00010029658	XYLT2	0.0213534	0.159186
ENSGALG00010018323	GOT1	0.0213534	-0.494809
ENSGALG00010027218	IARS1	0.0213534	-1.2227
ENSGALG00010029797	\	0.0213534	0.746205
ENSGALG00010017111	GJB1	0.0213534	0.182771
ENSGALG00010000069	\	0.0252882	0.646225
ENSGALG00010002404	OSBPL3	0.0252882	0.904608
ENSGALG00010002461	TOMT	0.0252882	0.943703
ENSGALG00010002994	DUSP4	0.0252882	0.942122
ENSGALG00010005214	BBS7	0.0252882	0.127128
ENSGALG00010005499	PDE5A	0.0252882	0.330202
ENSGALG00010005513	TMEM30CP	0.0252882	-0.616984
ENSGALG00010005757	ARHGAP12	0.0252882	0.310197
ENSGALG00010006992	SLC35B4	0.0252882	-0.177356
ENSGALG00010007325	\	0.0252882	0.735827
ENSGALG00010007777	KIF13A	0.0252882	0.345259
ENSGALG00010008041	\	0.0252882	1.49949
ENSGALG00010008179	SEMA6A	0.0252882	-0.0470352
ENSGALG00010008317	CEP57	0.0252882	0.434433
ENSGALG00010008774	\	0.0252882	0.329001
ENSGALG00010009086	UBE2D1	0.0252882	0.4203
ENSGALG00010009738	\	0.0252882	0.622603
ENSGALG00010010873	\	0.0252882	0.936682
ENSGALG00010010952	\	0.0252882	0.619698
ENSGALG00010011121	NUP35	0.0252882	0.156777
ENSGALG00010011927	\	0.0252882	1.02402
ENSGALG00010012709	PPP1R8	0.0252882	0.092382
ENSGALG00010013055	\	0.0252882	0.553809
ENSGALG00010013089	TBK1	0.0252882	0.0977237
ENSGALG00010013383	45183	0.0252882	0.32358
ENSGALG00010013463	\	0.0252882	0.451488
ENSGALG00010013747	\	0.0252882	0.0530346
ENSGALG00010013814	AMD1	0.0252882	0.191399
ENSGALG00010014084	\	0.0252882	0.736402
ENSGALG00010014744	IL2RB	0.0252882	0.265877
ENSGALG00010014942	PMEPA1	0.0252882	0.276313
ENSGALG00010015090	GZMA	0.0252882	0.421393
ENSGALG00010015643	\	0.0252882	0.283447
ENSGALG00010016498	KIF23	0.0252882	0.505226
ENSGALG00010016778	MTIF2	0.0252882	0.182321
ENSGALG00010016970	SYNE3	0.0252882	0.59028
ENSGALG00010017296	SCNN1G	0.0252882	0.320985
ENSGALG00010018539	CHD2	0.0252882	0.371038
ENSGALG00010019227	CLCN5	0.0252882	0.400661
ENSGALG00010019592	ALKBH3	0.0252882	0.422602
ENSGALG00010020196	\	0.0252882	0.0156484
ENSGALG00010020765	GLT1D1	0.0252882	0.440483
ENSGALG00010020938	SMG1	0.0252882	0.379853
ENSGALG00010021028	\	0.0252882	0.757147
ENSGALG00010021744	LITAF	0.0252882	0.67519
ENSGALG00010024018	KRT18	0.0252882	0.536676
ENSGALG00010024081	CARS	0.0252882	0.351093
ENSGALG00010024170	NUP160	0.0252882	0.285222
ENSGALG00010024541	WIPF2	0.0252882	-0.0725582
ENSGALG00010024762	FAN1	0.0252882	0.279121
ENSGALG00010024844	TM4SF19	0.0252882	0.672191
ENSGALG00010025129	\	0.0252882	0.860535
ENSGALG00010025252	PPP1R9B	0.0252882	0.363099
ENSGALG00010025899	\	0.0252882	0.132164
ENSGALG00010026219	\	0.0252882	0.523175
ENSGALG00010026335	IPP	0.0252882	0.27725
ENSGALG00010026671	TAF8	0.0252882	-0.0393424
ENSGALG00010026900	\	0.0252882	0.0874995
ENSGALG00010027189	\	0.0252882	0.708172
ENSGALG00010027217	SEMA6B	0.0252882	0.651022
ENSGALG00010027516	PPM1J	0.0252882	0.369534
ENSGALG00010028006	\	0.0252882	0.796535
ENSGALG00010028662	FCRL4	0.0252882	0.644246
ENSGALG00010028914	TLR4	0.0252882	0.660855
ENSGALG00010029375	JMJD6	0.0252882	0.598349
ENSGALG00010000036	\	0.029223	0.821859
ENSGALG00010000377	\	0.029223	0.833997
ENSGALG00010000475	RNFT2	0.029223	0.335198
ENSGALG00010000491	\	0.029223	0.406595
ENSGALG00010000506	\	0.029223	0.236763
ENSGALG00010000564	NAA40	0.029223	0.47068
ENSGALG00010000706	\	0.029223	1.64097
ENSGALG00010000857	\	0.029223	0.22064
ENSGALG00010001082	P2RY1	0.029223	0.214824
ENSGALG00010001127	SIAH2	0.029223	0.00722788
ENSGALG00010001173	IFT80	0.029223	0.0842954
ENSGALG00010001507	METTL4	0.029223	0.490291
ENSGALG00010001541	\	0.029223	1.07004
ENSGALG00010001552	TUBGCP6	0.029223	0.129263
ENSGALG00010001575	\	0.029223	0.22552
ENSGALG00010001845	ANKRD12	0.029223	0.640755
ENSGALG00010002194	SHROOM2	0.029223	-0.310201
ENSGALG00010002372	SMC6	0.029223	0.370533
ENSGALG00010002604	BLEC3	0.029223	0.602679
ENSGALG00010002733	RDH8	0.029223	0.651958
ENSGALG00010002742	PROSER1	0.029223	0.125499
ENSGALG00010002756	STOML3	0.029223	0.489212
ENSGALG00010002762	PPAN	0.029223	0.572983
ENSGALG00010002767	\	0.029223	0.568034
ENSGALG00010002817	SHFM1	0.029223	0.513258
ENSGALG00010002860	NIPA2	0.029223	0.339686
ENSGALG00010002940	BG1	0.029223	0.432944
ENSGALG00010003030	PPEF1	0.029223	0.46623
ENSGALG00010003081	DOP1A	0.029223	0.0833665
ENSGALG00010003101	KLHL15	0.029223	-0.400226
ENSGALG00010003159	TAP2	0.029223	0.40178
ENSGALG00010003183	NAA16	0.029223	0.363892
ENSGALG00010003187	RHOG	0.029223	0.341471
ENSGALG00010003222	ITGA8	0.029223	-0.0692832
ENSGALG00010003331	EPSTI1	0.029223	0.459716
ENSGALG00010003606	\	0.029223	0.300767
ENSGALG00010003836	CD1B	0.029223	0.396413
ENSGALG00010003968	DSN1	0.029223	0.418082
ENSGALG00010003982	GLCCI1	0.029223	0.600337
ENSGALG00010004086	UTP3	0.029223	0.256364
ENSGALG00010004135	NUP54	0.029223	0.094993
ENSGALG00010004141	KPNA3	0.029223	0.0850317
ENSGALG00010004386	CFAP44	0.029223	0.187389
ENSGALG00010004446	ACAT2	0.029223	-0.249237
ENSGALG00010004939	DDX10	0.029223	-0.0092778
ENSGALG00010004991	FAM133B	0.029223	0.407722
ENSGALG00010005292	TAF3	0.029223	0.400806
ENSGALG00010005354	M1AP	0.029223	0.278115
ENSGALG00010005366	AUP1	0.029223	0.0853322
ENSGALG00010005401	BCLAF1	0.029223	0.077328
ENSGALG00010005486	IRF5	0.029223	0.288736
ENSGALG00010005692	SEC24B	0.029223	0.0361407
ENSGALG00010005895	MLLT10	0.029223	0.134559
ENSGALG00010006118	NPNT	0.029223	0.147202
ENSGALG00010006146	CCDC142	0.029223	0.697208
ENSGALG00010006230	\	0.029223	0.417143
ENSGALG00010006289	SKIDA1	0.029223	0.289599
ENSGALG00010006716	\	0.029223	0.312901
ENSGALG00010006838	ASB13	0.029223	0.145712
ENSGALG00010006869	\	0.029223	0.390178
ENSGALG00010006877	GSE1	0.029223	0.469603
ENSGALG00010006926	ID4	0.029223	0.372591
ENSGALG00010007069	\	0.029223	1.23509
ENSGALG00010007369	\	0.029223	0.248057
ENSGALG00010007425	ARSA	0.029223	0.102596
ENSGALG00010007672	\	0.029223	0.137311
ENSGALG00010007927	DLL1	0.029223	0.325761
ENSGALG00010007982	RECK	0.029223	0.136528
ENSGALG00010008087	CPNE8	0.029223	-0.0339216
ENSGALG00010008294	NOB1	0.029223	0.427036
[truncated: 730 more rows]
